# Supplementary material for: Quantitative single-cell live imaging links HES5 dynamics with cell-state and fate in murine neurogenesis
Source: Nat Commun. 2019 Jun 27;10:2835. doi: 10.1038/s41467-019-10734-8 (PMC6597611; doi:10.1038/s41467-019-10734-8)
Supplement: Supplementary file 7 — Source Data [file 41467_2019_10734_MOESM7_ESM.xlsx]

## Sheet: Figure 1
Figure 1c						Figure 1d						Figure 1g			Figure 1h					Figure 1i					Figure 1k									Figure 1l					Figure 1m
Average autocorrelation curve						Nuclear Venus::HES5 concentration (nM)						Nuclear Venus::HES5 intensity (A.U)			Nuclear Venus::HES5 concentration (nM)					Q-Q plot					Region 1				Region 2					Concentration difference between a cell and it's nearest neighbour					Coefficient of variation (%) in Venus::HES5 intensity between cells
						only ventral Venus::HES5 region						cells from1 entire spinal cord			cells from entire spinal cord							fit					Non-linear Fit - second order polynomial, least sqaures fit.				Non-linear Fit - second order polynomial, least sqaures fit.			Region 1		Region 2
Venus::HES5 +/+						Venus::HES5 +/+						Intensity (a.u)			Venus::HES5 +/+					Nuclear Venus::HES5 fluorescence intensity (AU)	Nuclear Venus::HES5 concentration (nM)	x	y		Distance from ventricle (um)	Nuclear Venus::HES5 concentration (nM)	Distance from ventricle (um)	Nuclear Venus::HES5 concentration (nM)	Distance from ventricle (um)	Nuclear Venus::HES5 concentration (nM)	Distance from ventricle (um)	Nuclear Venus::HES5 concentration (nM)		<50 μm from ventricle	>50 μm from ventricle	<30 μm from ventricle	>30 μm from ventricle		<50 μm from ventricle	>50 μm from ventricle
Lag time (s)	Mean	Standard deviation	N			97.8725						54.265			97.8725					20.475	25.7504	23.4805	68.834		77.8502	91.6757	5.44805	190.023	59.6064	45.0663	4.52243	108.1		55.7108	39.7293	80.2562	80.2562		24.05	30.6
1.04e-05	0.0214856	0.00886517	315			156.962						8.339			156.962					20.4853	29.1715	25.2191	70.9613		77.5934	70.3244	5.52053	190.053	55.0492	39.1906	4.58167	108.199		54.9791	47.9981	69.6792	69.6792		24.26	35.09
1.12e-05	0.0213482	0.00878664	315			62.7054						34.193			62.7054					20.5256	34.2145	25.7581	74.4		76.0141	54.0371	5.593	190.083	55.6577	27.5484	4.64092	108.299		18.5619	15.3894	83.648	83.648		22.62	51.43
1.2e-05	0.0212177	0.00871289	315			78.4506						9.054			78.4506					20.5579	36.5369	26.1064	78.0799		74.3886	55.0455	5.66548	190.112	53.203	29.0036	4.70016	108.397		115.65	1.0084	115.095	115.095		19.11	40.27
1.28e-05	0.0210932	0.00864322	315			69.8199						113.887			69.8199					20.6119	37.2935	27.4935	81.0841		71.5835	74.5274	5.73795	190.141	52.9585	54.5238	4.7594	108.496		95.9468	50.3283	93.1132	93.1132
1.44e-05	0.0209739	0.00857711	315			72.1557						52.826			72.1557					20.698	38.1316	28.7828	83.3099		70.4533	50.2563	5.81043	190.17	47.8548	100.002	4.81864	108.594		96.8753	61.8029	28.9393	28.9393
1.6e-05	0.0208593	0.00851413	315			105.994						82.238			105.994					20.7353	40.7135	29.2751	86.0869		69.9758	144.461	5.8829	190.198	50.4447	42.4274	4.87788	108.691		55.2867	65.8806	59.5325	59.5325
1.76e-05	0.020749	0.00845393	315			170.89						79.261			170.89					20.7935	44.2984	30.0495	86.5235		70.2429	131.405	5.95538	190.226	53.1152	59.5206	4.93712	108.788		66.9452	32.4848	63.1872	63.1872
1.92e-05	0.0206424	0.00839623	315			101.139						35.411			101.139					21.2942	46.862	30.4474	87.6164		69.7511	83.8075	6.02785	190.254	51.0803	33.4132	4.99636	108.885		53.7512	33.4648	75.443	75.443
2.08e-05	0.0204395	0.00828738	315			87.0911						51.153			87.0911					21.6069	47.7926	31.2272	89.2733		66.9313	148.838	6.10033	190.282	45.5161	38.4104	5.0556	108.981		74.9146	58.485	68.5096	68.5096
2.24e-05	0.0202485	0.00818604	315			187.239						44.046			187.239					21.7132	49.7208	32.2508	90.4486		68.1542	146.253	6.1728	190.309	43.9446	55.8512	5.11484	109.077		34.8526	52.682	35.8292	35.8292
2.4e-05	0.0200676	0.00809106	315			143.39						29.01			143.39					21.7943	55.3807	33.2912	91.8593		66.7831	132.506	6.24527	190.336	43.2776	21.787	5.17409	109.172		35.3964	32.8322	47.8075	47.8075
2.56e-05	0.0198956	0.00800156	315			157.967						36.628			157.967					21.9464	59.3914	34.0125	93.9014		67.8963	121.626	6.31775	190.363	40.7264	66.9131	5.23333	109.267		35.3712	48.9715	18.4418	18.4418
2.88e-05	0.0197315	0.00791684	315			131.371						33.209			131.371					22.3035	59.871	34.9426	95.8466		67.302	142.056	6.39022	190.389	40.0889	88.4722	5.29257	109.362		35.5394	37.0545	25.2871	25.2871
3.2e-05	0.0195743	0.00783634	315			302.217						21.429			302.217					22.4817	61.1265	35.5845	96.7315		65.0014	107.243	6.4627	190.415	39.3818	96.1958	5.35181	109.456		70.5025	45.6848	5.37031	5.37031
3.52e-05	0.0194235	0.00775959	315			128.06						81.721			128.06					22.6363	62.4313	36.9623	97.2444		63.7445	49.9189	6.53517	190.441	41.1908	134.462	5.41105	109.549		28.8893	78.2753	74.087	74.087
3.84e-05	0.0192784	0.00768622	315			233.827						39.002			233.827					22.8888	64.5609	39.1993	98.5024		64.0403	154.553	6.60765	190.467	38.2685	110.48	5.47029	109.643		50.5616	26.2628	7.14229	7.14229
4.16e-05	0.0190033	0.00754834	315			164.829						29.977			164.829					22.9879	66.3786	39.581	100.398		63.3034	119.601	6.68012	190.492	39.0756	127.82	5.52953	109.735		101.591	69.513	65.483	65.483
4.48e-05	0.0187459	0.00742065	315			144.135						51.591			144.135					23.0636	66.7001	40.6384	102.634		63.5331	178.479	6.7526	190.517	36.3772	98.0221	5.58877	109.828		24.4947	35.1798	17.552	17.552
4.8e-05	0.0185037	0.0073016	315			127.186						67.903			127.186					23.1264	66.8373	40.9527	103.989		62.599	145.152	6.82507	190.542	35.9294	102.648	5.64801	109.92		50.7229	65.984	63.7104	63.7104
5.12e-05	0.0182747	0.00718998	315			90.1943						70.239			90.1943					23.3385	67.0352	41.8612	105.669		60.1258	222.77	6.89755	190.567	37.9627	47.1198	5.70726	110.011		60.3134	86.2515	22.758	22.758
5.76e-05	0.0180574	0.00708486	315			137.521						41.486			137.521					23.4113	68.0077	43.1429	106.659		59.6072	171.31	6.97002	190.591	35.6808	150.06	5.7665	110.102		65.7633	29.1007	98.7306	98.7306
6.4e-05	0.0178505	0.00698546	315			97.1561						26.926			97.1561					23.5035	69.1094	44.66	108.516		57.0915	145.262	7.04249	190.615	33.1319	152.414	5.82574	110.193		57.8558	42.1744	111.605	111.605
7.04e-05	0.017653	0.00689116	315			69.4562						72.458			69.4562					23.9241	69.6569	47.2799	110.435		55.5403	159.768	7.11497	190.638	34.4987	91.0458	5.88498	110.283		37.2129	26.7475	8.9562	8.9562
7.68e-05	0.0174639	0.00680144	315			137.678						70.157			137.678					24.0632	70.084	48.2532	111.058		56.3847	202.486	7.18744	190.662	34.7755	227.898	5.94422	110.372		39.6498	28.3957	171.555	171.555
8.32e-05	0.017108	0.00663401	315			47.6475						71.759			47.6475					24.7961	70.3727	49.2657	111.504		55.4769	198.529	7.25992	190.685	33.7952	126.372	6.00346	110.462		26.7768	24.3645	83.9444	83.9444
8.96e-05	0.0167781	0.00648035	315			38.8626						100.147			38.8626					25.1608	70.7831	50.531	112.501		53.8662	120.52	7.33239	190.708	35.224	93.794	6.0627	110.551		37.8292	56.2643	48.1399	48.1399
9.6e-05	0.0164705	0.00633833	315			51.3605						113.894			51.3605					25.4525	71.6742	51.9047	115.063		53.8614	47.2546	7.40487	190.73	33.3479	78.9362	6.12194	110.639		130.302	100.285	38.6658	38.6658
0.0001024	0.016182	0.00620632	315			128.983						102.719			128.983					25.5956	72.7317	52.7144	117.109		53.8401	201.687	7.47734	190.752	29.9116	92.5343	6.18118	110.727		22.5464	18.8697	7.4677	7.4677
0.0001152	0.0159105	0.00608299	315			196.139						87.71			196.139					25.6136	73.3814	53.9209	119.334		51.3411	82.8894	7.54982	190.774	29.3826	43.0581	6.24042	110.815		91.2845	29.5905	137.954	137.954
0.000128	0.015654	0.00596731	315			155.912						102.01			155.912					25.7226	74.111	54.5368	120.065		51.3111	195.356	7.62229	190.796	30.3628	185.636	6.29967	110.902		30.0119	18.6331	110.747	110.747
0.0001408	0.0154108	0.00585841	315			144.373						96.372			144.373					25.7772	74.5556	55.9867	122.05		51.5613	133.554	7.69477	190.817	29.405	138.296	6.35891	110.988		86.7769	44.7649	34.8191	34.8191
0.0001536	0.0151798	0.00575556	315			135.206						62.809			135.206					25.8565	76.0378	57.2443	123.069		49.9469	78.5933	7.76724	190.839	27.5952	75.6281	6.41815	111.075		120.214	15.4677	55.0086	55.0086
0.0001664	0.0147494	0.0055657	315			111.331						111.758			111.331					25.8809	77.1709	58.8784	123.753		49.7398	147.54	7.83971	190.859	26.6177	96.3957	6.47739	111.16		50.9948	11.2356	147.846	147.846
0.0001792	0.0143556	0.00539385	315			86.1475						64.249			86.1475					25.9684	77.28	59.5998	125.919		49.0286	46.6669	7.91219	190.88	23.5835	176.85	6.53663	111.246		100.863	72.0393	46.1199	46.1199
0.000192	0.0139927	0.0052371	315			87.8622						87.462			87.8622					26.0712	77.9848	60.7595	127.315		49.4593	168.582	7.98466	190.9	24.3101	87.507	6.59587	111.331		26.6738	130.285	127.867	127.867
0.0002048	0.0136563	0.00509321	315			120.064						39.028			120.064					26.4232	78.9355	61.5576	128.865		46.9422	170.287	8.05714	190.92	22.0458	164.175	6.65511	111.415		58.4297	54.4716	98.1915	98.1915
0.0002304	0.0133432	0.00496042	315			77.192						14.687			77.192					26.577	80.013	62.7746	129.613		47.381	106.407	8.12961	190.94	21.784	169.248	6.71435	111.499		59.7255	42.5434	104.067	104.067
0.000256	0.0130504	0.00483728	315			135.563						24.992			135.563					27.0662	80.5988	64.4017	130.973		46.2482	185.422	8.20209	190.96	21.8223	137.382	6.77359	111.583		26.4413	20.6709	152.775	152.775
0.0002816	0.0127755	0.00472265	315			96.632						34.565			96.632					27.3778	80.8831	64.6931	131.527		45.9935	202.35	8.27456	190.979	21.1371	143.258	6.83284	111.666		28.6111	73.8032	30.3461	127.652
0.0003072	0.0125167	0.00461555	315			92.4191						14.452			92.4191					27.5883	81.2486	66.5158	134.913		44.1772	122.748	8.34704	190.998	22.2426	194.539	6.89208	111.749		49.7892	52.9235	17.4479	36.0902
0.0003328	0.0120411	0.00442085	315			100.38						14.165			100.38					27.6973	81.5441	66.8698	135.611		44.4351	158.195	8.41951	191.016	21.0828	26.7149	6.95132	111.831		16.1471	92.3417	23.3204	41.7673
0.0003584	0.011613	0.00424802	315			148.108						9.496			148.108					28.2526	82.159	67.347	136.506		42.8811	74.6565	8.49199	191.035	18.8355	130.365	7.01056	111.913		118.467	83.2259	22.1128	14.7142
0.000384	0.0112245	0.00409325	315			147.879						7.999			147.879					28.3908	82.758	68.6391	137.62		41.8418	139.91	8.56446	191.053	20.8718	145.639	7.0698	111.995		50.7944	14.4646	18.7008	21.6656
0.0004096	0.0108695	0.00395364	315			192.62						3.659			192.62					28.7828	83.3099	69.9901	138.685		42.3218	185.217	8.63694	191.07	16.0918	32.9326	7.12904	112.076		33.1261	12.6934	19.5062	26.8419
0.0004608	0.0105434	0.0038269	315			125.985						19.101			125.985					28.9722	83.6292	70.43	140.488		42.5581	130.401	8.70941	191.088	16.3325	172.718	7.18828	112.157		89.4072	78.5236	17.035	40.4383
0.000512	0.0102422	0.00371123	315			266.539						29.262			266.539					29.0008	84.467	71.1197	142.288		42.1336	193.722	8.78188	191.105	13.6217	81.1565	7.24752	112.237		17.9589	52.02	52.7022	18.4758
0.0005632	0.00996278	0.00360515	315			178.189						15.987			178.189					29.1968	85.5703	72.6526	144.101		39.8265	72.599	8.85436	191.122	13.3439	75.4845	7.30676	112.317		55.5102	92.5782	19.0083	43.8893
0.0006144	0.00970263	0.00350746	315			209.341						15.701			209.341					29.2211	86.0483	73.0927	145.11		40.2517	250.912	8.92683	191.139	12.587	130.514	7.36601	112.396		84.4143	178.85	15.5162	54
0.0006656	0.00923171	0.00333341	315			92.2135						20.917			92.2135					29.3411	86.134	74.231	146.074		40.2303	174.253	8.99931	191.155	11.9099	177.683	7.42525	112.475		45.1562	68.4371	43.9413	39.4062
0.0007168	0.00881577	0.0031828	315			222.567						15.198			222.567					29.7859	86.2854	74.806	147.016		38.3953	78.159	9.07178	191.171	11.4904	125.464	7.48449	112.553		75.4678	88.7482	40.0768	38.8532
0.000768	0.00844476	0.00305107	315			171.436						10.929			171.436					29.8336	86.4161	76.4901	147.989		37.4932	273.552	9.14426	191.187	8.26934	73.128	7.54373	112.631		52.2224	56.1358	19.6101	98.3822
0.0008192	0.00811108	0.00293479	315			66.1669						25.9			66.1669					29.9617	86.4608	77.6612	148.803		38.6277	180	9.21673	191.203	8.94863	14.7267	7.60297	112.709		35.7972	90.3381	15.2642	25.2254
0.0009216	0.00780885	0.00283135	315			70.4334						18.434			70.4334					30.0592	86.5305	78.1679	149.415		34.491	235.924	9.28921	191.218	7.52435	103.823	7.66221	112.786		20.6834	80.2456	12.7503	29.7408
0.001024	0.00753342	0.00273867	315			111.853						28.892			111.853					30.1182	86.8927	78.787	151.112		34.0556	104.445	9.36168	191.233	4.52243	122.579	7.72145	112.863		62.1311	79.4754	34.7108	7.21484
0.0011264	0.00728108	0.00265514	315			93.271						15.94			93.271					30.2542	87.197	80.623	152.831		35.6448	153.471	9.43416	191.248	6.19718	143.187	7.78069	112.939		57.6229	136.486	22.3523	29.2243
0.0012288	0.00704878	0.00257944	315			191.916						10.276			191.916					30.374	87.4201	81.7413	155.51		34.6871	235.357	9.50663	191.262	7.83478	113.066	7.83993	113.015		18.6766	124.76	32.3625	59.8538
0.0013312	0.00663476	0.00244741	315			206.042						16.828			206.042					30.4059	87.544	82.9472	156.436		33.7846	231.432	9.5791	191.276	8.29977	87.3563	7.89918	113.09		53.7128	18.3807	19.1139	49.8643
0.0014336	0.00627589	0.00233602	315			105.746						33.451			105.746					30.5243	87.751	84.0657	157.594		36.2501	162.571	9.65158	191.29	8.00508	95.5554	7.95842	113.165		36.0271	45.9031	20.2188	114.164
0.001536	0.0059611	0.00224067	315			96.7453						24.133			96.7453					30.6337	88.0097	85.5289	158.916		35.1416	203.66	9.72405	191.304	7.81348	104.466	8.01766	113.24		44.1082	67.6746	18.4143	39.5796
0.0016384	0.00568218	0.00215801	315			126.028						12.21			126.028					30.6958	88.1978	86.2908	160.612		32.8787	242.714	9.79653	191.317	8.56187	105.992	8.0769	113.314		40.9345	27.4259	30.3461	33.8891
0.0018432	0.00543293	0.00208558	315			142.385						8.358			142.385					30.9136	88.8059	87.2798	162.208		33.5947	197.012	9.869	191.33	11.4258	125.591	8.13614	113.388		27.8016	95.093	17.4479	76.3971
0.002048	0.00520855	0.00202151	315			123.041						12.827			123.041					31.3055	89.3901	87.9904	164.852		32.8682	166.734	9.94148	191.343	9.56539	144.883	8.19538	113.461		44.428	19.7762	23.3204	51.953
0.0022528	0.00500524	0.00196434	315			231.246						16.971			231.246					31.6337	89.5618	89.2528	169.223		33.0926	201.255	10.014	191.355	11.7872	133.855	8.25462	113.534		1.98439	28.2834	22.1128	126.463
0.0024576	0.00482	0.00191296	315			89.5431						12.435			89.5431					31.8332	89.5778	91.2865	170.666		32.4266	158.726	10.0864	191.367	12.074	127.112	8.31386	113.606		25.874	28.8144	18.7008	67.1263
0.0026624	0.00449429	0.00182412	315			134.582						29.474			134.582					32.0575	89.9774	92.0445	171.168		30.2197	139.238	10.1589	191.379	14.558	150.268	8.3731	113.678		21.925	146.183	19.5062	52.8161
0.0028672	0.00421653	0.00174971	315			169.773						12.718			169.773					32.2171	90.3417	92.4268	173.248		29.7208	131.252	10.2314	191.391	11.8294	78.3701	8.43234	113.75		84.4317	207.232	17.035	90.1616
0.003072	0.00397629	0.00168619	315			147.853						13.458			147.853					32.3521	90.7692	93.4867	174.934		28.2376	89.9295	10.3039	191.402	12.798	108.498	8.49159	113.821		76.1241	174.226	52.7022	29.4922
0.0032768	0.00376607	0.00163109	315			135.434						19.256			135.434					32.4611	90.991	94.8221	177.611		29.6234	215.693	10.3763	191.413	14.2939	121.734	8.55083	113.892		18.9625	24.9355	19.0083	86.7763
0.0036864	0.00358027	0.00158266	315			224.345						29.134			224.345					32.7851	91.3495	96.3251	181.564		28.5238	171.149	10.4488	191.424	16.2273	112.322	8.61007	113.962		29.4941	113.863	15.5162	7.66968
0.004096	0.00341465	0.0015396	315			179.312						32.656			179.312					33.1172	91.5501	97.6801	183.664		28.2302	160.641	10.5213	191.434	17.8963	127.09	8.66931	114.032		40.7647	190.577	43.9413	54.0764
0.0045056	0.00326594	0.00150095	315			270.594						21.732			270.594					33.3658	91.9918	98.6387	187.079		30.0584	215.25	10.5937	191.445	19.5414	117.69	8.72855	114.101		16.0766	78.1168	40.0768	37.9149
0.0049152	0.00313153	0.00146596	315			170.921						11.414			170.921					33.5431	92.2346	99.2663	190.094		27.5695	227.422	10.6662	191.455	16.1116	171.422	8.78779	114.17		23.012	141.737	19.6101	59.682
0.0053248	0.00289772	0.00140476	315			152.249						-1.571			152.249					33.6563	92.3608	100.397	193.92		26.0005	216.948	10.7387	191.464	14.415	103.563	8.84703	114.239		36.4451		15.2642	59.1905
0.0057344	0.00270084	0.00135267	315			135.162						17.585			135.162					33.819	92.987	102.698	198.488		26.925	221.559	10.8112	191.474	16.3295	96.005	8.90627	114.307		21.0955		12.7503	49.7011
0.006144	0.00253242	0.00130747	315			140.774						-8.185			140.774					33.9519	93.7957	104.661	201.4		28.051	168.055	10.8836	191.483	18.6313	157.314	8.96551	114.374		75.1312		34.7108	31.2833
0.0065536	0.00238644	0.00126766	315			98.3877						39.749			98.3877					34.3562	94.4999	105.888	204.111		25.7258	184.343	10.9561	191.492	20.0972	114.087	9.02476	114.441		37.7766		22.3523	78.3168
0.0073728	0.00225851	0.00123217	315			124.519						20.583			124.519					34.6737	94.9128	107.147	207.44		24.3519	249.022	11.0286	191.5	24.058	189.304	9.084	114.508		52.1657		32.3625	81.9926
0.008192	0.00214534	0.00120021	315			126.048						19.671			126.048					34.7496	95.4644	108.426	210.124		23.3672	186.977	11.1011	191.508	25.0807	104.778	9.14324	114.575		31.2191		19.1139	23.4822
0.0090112	0.0020444	0.00117117	315			157.591						15.602			157.591					34.8715	95.7875	110.249	213.822		21.5921	184.6	11.1735	191.516	26.1413	97.5141	9.20248	114.641		24.511		20.2188	57.6519
0.0098304	0.00195374	0.0011446	315			123.996						18.418			123.996					34.9899	95.8861	110.81	218.771		24.1294	254.057	11.246	191.524	25.6849	151.449	9.26172	114.706		107.44		18.4143	35.0463
0.0106496	0.0017973	0.00109752	315			169.135						31.758			169.135					35.2328	96.0325	111.984	222.876		22.0084	244.854	11.3185	191.531	27.7466	78.3698	9.32096	114.771		19.2188		29.0187	37.8493
0.0114688	0.00166683	0.00105683	315			173.016						12.595			173.016					35.4576	96.4611	112.728	226.677		22.4595	220.28	11.391	191.539	26.8536	141.474	9.3802	114.836		5.91802		61.5235	69.0796
0.012288	0.00155615	0.00102112	315			67.1874						12.615			67.1874					35.5365	96.6774	114.853	228.673		22.5263	213.133	11.4634	191.545	26.6337	49.8948	9.43944	114.9		14.074		15.8584	32.1493
0.0131072	0.0014609	0.00098937	315			99.1051						2.116			99.1051					35.5827	96.7306	117.85	229.75		22.4837	211.415	11.5359	191.552	27.815	108.989	9.49868	114.964		18.7614		24.8832	40.2192
0.0147456	0.00137796	0.00096087	315			136.102						60.322			136.102					35.6189	96.748	118.754	232.227		20.8956	172.959	11.6084	191.558	29.4544	85.7609	9.55793	115.027		19.955		25.2689	32.7142
0.016384	0.001305	0.00093506	315			82.9294						64.418			82.9294					35.8988	96.7874	120.14	233.898		19.9646	174.505	11.6809	191.564	32.2473	109.851	9.61717	115.09		20.3981		26.874	66.8146
0.0180224	0.00124027	0.00091152	315			119.173						79.144			119.173					36.2478	96.9102	121.371	243.958		21.9837	216.642	11.7533	191.57	34.4255	128.873	9.67641	115.152		16.0386		38.595	61.2935
0.0196608	0.0011824	0.00088992	315			232.195						58.129			232.195					36.3959	97.0958	123.019	248.098		20.3917	170.707	11.8258	191.576	34.9538	83.4939	9.73565	115.214		48.1443		40.9882	64.3041
0.0212992	0.00108315	0.00085151	315			268.148						63.19			268.148					37.5287	97.393	125.515	254.967		18.1061	199.304	11.8983	191.581	38.3701	74.9333	9.79489	115.276		14.3001		16.207	76.3381
0.0229376	0.00100097	0.00081825	315			318.956						50.512			318.956					38.0613	97.7601	128.905	259.508		16.9334	134.498	11.9708	191.586	36.3433	117.704	9.85413	115.337		35.2671		26.4086	79.1567
0.024576	0.00093168	0.00078903	315			201.381						92.797			201.381					38.2356	97.8907				17.4422	142.954	12.0432	191.59	39.5477	120.049	9.91337	115.398		26.167			73.734
0.0262144	0.00087238	0.00076308	315			157.063						96.913			157.063					38.6485	98.2444				16.9588	250.268	12.1157	191.595	38.866	63.4759	9.97261	115.458		40.7305			90.9311
0.0294912	0.00082099	0.00073979	315			104.336						86.568			104.336					39.2283	98.516				16.285	199.238	12.1882	191.599	39.6152	105.893	10.0319	115.518		28.832			34.2195
0.032768	0.00077597	0.00071874	315			204.122						44.342			204.122					39.3858	98.838				17.4362	201.514	12.2607	191.602	41.375	85.8372	10.0911	115.577		50.7409			58.3284
0.0360448	0.00073618	0.00069956	315			187.952						74.393			187.952					39.5238	99.06				15.1292	173.227	12.3331	191.606	39.8011	77.2472	10.1503	115.636		32.318			52.0514
0.0393216	0.00070073	0.000682	315			256.264						87.775			256.264					39.5738	99.1663				15.3681	163.146	12.4056	191.609	42.2392	40.93	10.2096	115.695		23.9047			78.5295
0.0425984	0.0006402	0.00065086	315			184.089						86.775			184.089					39.577	100.045				14.2017	174.506	12.4781	191.612	42.4933	62.8411	10.2688	115.753		28.8943			83.4402
0.0458752	0.00059035	0.000624	315			148.098						84.437			148.098					39.5869	100.927				12.3461	139.009	12.5506	191.615	44.6662	35.6203	10.3281	115.811		18.3253			78.3019
0.049152	0.0005485	0.00060049	315			145.522						95.194			145.522					40.1872	101.889				13.754	215.684	12.623	191.617	47.6196	44.5147	10.3873	115.868		23.5909			133.366
0.0524288	0.00051281	0.00057967	315			210.164						73.282			210.164					40.3532	102.184				14.4516	196.279	12.6955	191.619	47.6786	24.7009	10.4465	115.925		20.5679			63.5692
0.0589824	0.000482	0.00056106	315			131.262						101.914			131.262					40.6007	102.239				12.1395	150.282	12.768	191.621	46.9422	45.0832	10.5058	115.981		69.1849			47.7642
0.065536	0.00045508	0.00054428	315			156.257						64.08			156.257					40.645	102.704				14.4005	227.719	12.8405	191.623	45.354	61.859	10.565	116.037		29.4603			106.523
0.0720896	0.00043135	0.00052905	315			161.251						95.068			161.251					40.7869	103.268				12.8175	211.163	12.9129	191.624	49.0345	44.8087	10.6243	116.093		10.645			74.689
0.0786432	0.00041026	0.00051513	315			191.512						102.497			191.512					40.8574	103.649				10.4967	204.649	12.9854	191.625	48.052	37.3187	10.6835	116.148		51.1618			91.3013
0.0851968	0.00037435	0.00049054	315			116.702						102.025			116.702					40.874	103.779				10.0512	236.104	13.0579	191.626	49.7334	63.2998	10.7427	116.202		35.0667			27.1283
0.0917504	0.00034488	0.00046941	315			189.053						84.678			189.053					40.9375	103.887				9.13454	192.177	13.1304	191.626	50.8533	55.4816	10.802	116.257		30.239			40.3116
0.098304	0.00032021	0.00045099	315			192.011						80.771			192.011					40.9884	104.228				9.13019	184.921	13.2028	191.626	51.5217	31.0305	10.8612	116.31		26.9295			18.9638
0.104858	0.00029923	0.00043473	315			161.066						95.623			161.066					41.0687	104.865				10.0265	187.484	13.2753	191.626	50.8617	25.441	10.9205	116.364		85.9915			25.2963
						107.384						101.82			107.384					41.7268	105.413				8.24023	248.084	13.3478	191.626	52.8384	50.7909	10.9797	116.417		57.2919			38.7552
						189.2						103.379			189.2					41.7628	105.566				9.10136	136.65	13.4203	191.625	51.9755	53.7868	11.039	116.469		18.4362			56.8221
						149.224						84.075			149.224					41.894	105.704				5.90534	183.323	13.4927	191.624	55.6965	41.0001	11.0982	116.521		55.579			87.6249
						163.087						81.712			163.087					42.1781	105.886				5.44805	141.334	13.5652	191.623	55.2394	37.0392	11.1574	116.573		29.5534			59.7475
						148.947						91.609			148.947					42.263	105.979						13.6377	191.621	56.2645	37.7958	11.2167	116.624		6.21859			43.8735
						146.537						96.846			146.537					42.5737	106.247						13.7102	191.619	59.8597	39.9985	11.2759	116.675		28.7869			69.3506
						173.505						81.365			173.505					43.1171	106.565						13.7826	191.617	61.0293	15.5418	11.3352	116.725		61.7754			37.2237
						185.152						23.305			185.152					43.2463	107.036						13.8551	191.615	63.7043	38.9617	11.3944	116.775		36.0332			45.6568
						185.093						62.245			185.093					43.601	107.331						13.9276	191.612			11.4536	116.825		4.55916			84.0824
						123.277						45.145			123.277					43.9867	107.86						14.0001	191.609			11.5129	116.874		18.6041			67.6242
						145.636						66.349			145.636					44.1865	108.306						14.0725	191.606			11.5721	116.922		31.6755			65.8028
						147.994						130.953			147.994					44.9151	108.63						14.145	191.603			11.6314	116.97		18.551			49.1522
						149.869						108.897			149.869					44.9701	109.282						14.2175	191.599			11.6906	117.018		68.7344			116.724
						144.839						99.813			144.839					45.2484	110.071						14.29	191.595			11.7498	117.065		13.7147			50.1849
						223.885						59.149			223.885					46.7618	110.305						14.3624	191.59			11.8091	117.112		60.1468			46.2862
						129.664						95.602			129.664					47.2246	110.43						14.4349	191.586			11.8683	117.159		40.8075			109.43
						144.98						61.002			144.98					47.7772	110.48						14.5074	191.581			11.9276	117.205		35.7843			63.9174
						105.047						44.263			105.047					47.9272	110.746						14.5798	191.576			11.9868	117.25		22.9119			119.622
						129.554						37.158			129.554					48.1116	110.954						14.6523	191.57			12.0461	117.296		0.492321			70.9851
						111.093						45.163			111.093					48.1371	111.028						14.7248	191.564			12.1053	117.34		19.3503			53.8642
						149.33						1.218			149.33					48.3481	111.082						14.7973	191.558			12.1645	117.385		10.438			112.061
						136.064						28.6			136.064					48.9102	111.273						14.8697	191.552			12.2238	117.428		32.813			40.3129
						91.5282						42.977			91.5282					49.1261	111.329						14.9422	191.546			12.283	117.472		88.9605			101.481
						96.9564						38.436			96.9564					49.1651	111.354						15.0147	191.539			12.3423	117.515		35.3538			7.24073
						164.125						57.552			164.125					49.2657	111.504						15.0872	191.532			12.4015	117.557		6.54642			58.1979
						86.3726						70.61			86.3726					49.364	111.674						15.1596	191.524			12.4607	117.599		14.9909			46.363
						96.7493						64.962			96.7493					49.7296	111.825						15.2321	191.517			12.52	117.641		38.1452
						60.0021						36.96			60.0021					50.388	111.885						15.3046	191.509			12.5792	117.682		36.3752
						86.5667						50.094			86.5667					50.4552	112.079						15.3771	191.5			12.6385	117.723		24.1845
						119.896						38.949			119.896					50.6236	113.017						15.4495	191.492			12.6977	117.764		20.1483
						98.9472						22.357			98.9472					50.9149	113.246						15.522	191.483			12.7569	117.803		25.2473
						80.5329						30.772			80.5329					51.2314	113.985						15.5945	191.474			12.8162	117.843		38.4876
						88.2566						22.845			88.2566					51.6757	114.793						15.667	191.464			12.8754	117.882		57.1182
						213.219						132.529			213.219					51.9301	115.093						15.7394	191.455			12.9347	117.921		19.5885
						59.7236						108.997			59.7236					52.1458	115.531						15.8119	191.445			12.9939	117.959		48.591
						106.328						139.91			106.328					52.3121	116.021						15.8844	191.435			13.0531	117.997		36.7023
						92.2454						137.011			92.2454					52.5407	116.599						15.9569	191.424			13.1124	118.034		11.2383
						145.326						124.942			145.326					52.6814	117.03						16.0293	191.413			13.1716	118.071		17.8345
						77.1425						121.635			77.1425					52.7758	117.255						16.1018	191.402			13.2309	118.107		12.3151
						68.6862						156.851			68.6862					53.105	117.311						16.1743	191.391			13.2901	118.144		20.9342
						110.817						90.673			110.817					53.5497	118.023						16.2468	191.379			13.3494	118.179		68.0296
						97.8983						123.874			97.8983					53.7731	119.01						16.3192	191.368			13.4086	118.214		23.4473
						114.936						108.417			114.936					53.9578	119.415						16.3917	191.355			13.4678	118.249		39.5187
						66.5601						115.767			66.5601					54.1047	119.607						16.4642	191.343			13.5271	118.283		104.679
						173.065						122.597			173.065					54.1923	119.855						16.5367	191.33			13.5863	118.317		40.5109
						146.708						121.995			146.708					54.2526	119.956						16.6091	191.317			13.6456	118.351
						110.461						141.676			110.461					54.4946	120.049						16.6816	191.304			13.7048	118.384
						121.685						148.621			121.685					54.6632	120.112						16.7541	191.29			13.764	118.416
						129.585						74.737			129.585					54.7086	120.343						16.8266	191.276			13.8233	118.449
						138.137						142.021			138.137					54.8401	121.127						16.899	191.262			13.8825	118.48
						88.0953						109.718			88.0953					55.4521	121.623						16.9715	191.248			13.9418	118.512
						95.9092						75.519			95.9092					56.2158	122.233						17.044	191.233			14.001	118.542
						146.929						57.083			146.929					56.7702	122.481						17.1165	191.218			14.0602	118.573
						117.316						64.928			117.316					57.0757	122.8						17.1889	191.203			14.1195	118.603
						102.177						44.472			102.177					57.1808	122.996						17.2614	191.187			14.1787	118.632
						81.6525						76.486			81.6525					57.2003	123.038						17.3339	191.172			14.238	118.662
						119.634						80.925			119.634					57.4939	123.247						17.4064	191.156			14.2972	118.69
						103.919						76.409			103.919					58.0628	123.278						17.4788	191.139			14.3565	118.718
						154.107						81.612			154.107					58.3991	123.512						17.5513	191.123			14.4157	118.746
						123.545						86.867			123.545					58.7556	123.589						17.6238	191.106			14.4749	118.774
						110.991						92.118			110.991					58.9602	123.863						17.6963	191.088			14.5342	118.801
						118.162						90.565			118.162					59.3157	123.985						17.7687	191.071			14.5934	118.827
						111.893						86.949			111.893					59.4069	124.459						17.8412	191.053			14.6527	118.853
						59.0213						128.328			59.0213					59.5434	125.244						17.9137	191.035			14.7119	118.879
						129.165						96.219			129.165					59.5913	125.914						17.9862	191.017			14.7711	118.904
						122.322						84.621			122.322					59.761	126.023						18.0586	190.998			14.8304	118.929
						129.493						70.217			129.493					60.3539	126.046						18.1311	190.979			14.8896	118.953
						121.252						15.53			121.252					60.6511	127.068						18.2036	190.96			14.9489	118.977
						149.073						111.147			149.073					60.6854	127.205						18.2761	190.941			15.0081	119.001
						119.967						101.996			119.967					60.8336	127.424						18.3485	190.921			15.0673	119.024
						99.1906						92.317			99.1906					60.9354	127.812						18.421	190.901			15.1266	119.047
						122.846						61.622			122.846					61.0129	128.041						18.4935	190.881			15.1858	119.069
						131.055						45.577			131.055					61.5004	128.11						18.566	190.86			15.2451	119.091
						94.0555						35.534			94.0555					61.5606	128.905						18.6384	190.839			15.3043	119.112
						123.019						91.072			123.019					61.8879	129.149						18.7109	190.818			15.3636	119.133
						70.2966						67.899			70.2966					61.9236	129.465						18.7834	190.797			15.4228	119.153
						46.0178						74.496			46.0178					62.286	129.549						18.8558	190.775			15.482	119.173
						98.5685						57.674			98.5685					62.656	129.583						18.9283	190.753			15.5413	119.193
						37.367						54.397			37.367					62.9524	129.658						19.0008	190.731			15.6005	119.212
						106.641						41.399			106.641					63.078	129.786						19.0733	190.708			15.6598	119.231
						113.25						46.511			113.25					63.2079	130.123						19.1457	190.685			15.719	119.249
						111.32						18.574			111.32					64.2357	130.653						19.2182	190.662			15.7782	119.267
						86.4715						34.981			86.4715					64.431	131.029						19.2907	190.639			15.8375	119.284
						95.8368						67.825			95.8368					64.4994	131.199						19.3632	190.615			15.8967	119.301
						90.4215						73.845			90.4215					64.5053	131.259						19.4356	190.591			15.956	119.318
						130.149						51.281			130.149					64.5366	131.274						19.5081	190.567			16.0152	119.334
						95.6838						51.521			95.6838					64.6477	131.365						19.5806	190.543			16.0744	119.35
						199.575						52.636			199.575					64.7991	131.906						19.6531	190.518			16.1337	119.365
						253.383						52.237			253.383					64.9568	133.769						19.7255	190.493			16.1929	119.38
						244.24						53.839			244.24					65.24	134.544						19.798	190.468			16.2522	119.394
						161.754						33.339			161.754					66.3014	134.587						19.8705	190.442			16.3114	119.408
						159.079						24.232			159.079					66.5872	135.022						19.943	190.416			16.3706	119.422
						171.101						9.607			171.101					66.6277	135.156						20.0154	190.39			16.4299	119.435
						42.4671						26.396			42.4671					66.7708	135.204						20.0879	190.363			16.4891	119.448
						209.209						13.436			209.209					66.8224	135.425						20.1604	190.337			16.5484	119.46
						233.085						6.056			233.085					66.8544	135.558						20.2329	190.31			16.6076	119.472
						216.438						79.157			216.438					66.9312	135.824						20.3053	190.282			16.6669	119.483
						71.0594						60.602			71.0594					67.0444	135.957						20.3778	190.255			16.7261	119.494
						83.5645						48.308			83.5645					67.1404	136.06						20.4503	190.227			16.7853	119.505
						228.406						52.537			228.406					67.2342	136.101						20.5228	190.199			16.8446	119.515
						182.652						56.152			182.652					67.4077	136.725						20.5952	190.171			16.9038	119.524
						89.1185						62.972			89.1185					67.7962	136.786						20.6677	190.142			16.9631	119.534
						79.2851						60.545			79.2851					68.1709	137.237						20.7402	190.113			17.0223	119.542
						115.618						99.545			115.618					68.4207	137.514						20.8127	190.084			17.0815	119.551
						47.9264						55.875			47.9264					68.6131	137.613						20.8851	190.054			17.1408	119.559
						66.8528						41.691			66.8528					68.8725	137.677						20.9576	190.024			17.2	119.566
						81.0498						57.446			81.0498					69.3483	137.691						21.0301	189.994			17.2593	119.573
						120.12						67.924			120.12					69.7949	138.131						21.1026	189.964			17.3185	119.58
						111.36						65.324			111.36					69.8491	138.225						21.175	189.933			17.3777	119.586
						135.044						70.511			135.044					70.1054	139.062						21.2475	189.902			17.437	119.592
						150.883						73.174			150.883					70.3959	139.366						21.32	189.871			17.4962	119.597
						152.009						94.847			152.009					70.4129	139.965						21.3925	189.84			17.5555	119.602
						111.54						85.122			111.54					70.415	140.394						21.4649	189.808			17.6147	119.607
						110.25						81.429			110.25					70.43	140.488						21.5374	189.776			17.674	119.611
						233.253						38.2			233.253					70.6473	140.775						21.6099	189.743			17.7332	119.614
						96.8043						66.475			96.8043					70.9202	141.519						21.6824	189.711			17.7924	119.617
						103.735						65.297			103.735					71.04	141.914						21.7548	189.678			17.8517	119.62
						234.915						46.623			234.915					71.0889	142.252						21.8273	189.645			17.9109	119.622
						87.5151						39.817			87.5151					71.1573	142.331						21.8998	189.611			17.9702	119.624
						130.692						20.866			130.692					71.2813	142.399						21.9723	189.578			18.0294	119.626
						146.087						12.1			146.087					71.802	143.396						22.0447	189.544			18.0886	119.627
						127.207						-4.182			127.207					72.4316	143.756						22.1172	189.509			18.1479	119.627
						96.0899						14.757			96.0899					72.6771	144.14						22.1897	189.475			18.2071	119.627
						210.316						9.968			210.316					72.7618	144.381						22.2622	189.44			18.2664	119.627
						139.069						26.094			139.069					72.8962	144.742						22.3346	189.405			18.3256	119.626
						189.022						33.884			189.022					72.9894	144.843						22.4071	189.369			18.3848	119.625
						228.987						11.874			228.987					73.061	144.99						22.4796	189.334			18.4441	119.624
						237.345						2.07			237.345					73.1515	145.332						22.5521	189.298			18.5033	119.622
						158.769						9.837			158.769					73.2182	145.526						22.6245	189.262			18.5626	119.619
						131.94						17.668			131.94					73.8492	145.647						22.697	189.225			18.6218	119.616
						103.795						9.735			103.795					74.1142	145.948						22.7695	189.188			18.6811	119.613
						86.1127						14.472			86.1127					74.2602	146.105						22.842	189.151			18.7403	119.609
						111.038						26.366			111.038					74.3701	146.542						22.9144	189.114			18.7995	119.605
						150.986						36.928			150.986					74.3985	146.673						22.9869	189.076			18.8588	119.6
						133.878						127.977			133.878					74.4433	146.719						23.0594	189.038			18.918	119.595
						89.5809						148.503			89.5809					74.5658	146.943						23.1318	189			18.9773	119.59
						117.287						123.343			117.287					75.5264	147.234						23.2043	188.962			19.0365	119.584
						157.29						124.821			157.29					75.7547	147.854						23.2768	188.923			19.0957	119.577
						134.587						114.659			134.587					75.8441	147.884						23.3493	188.884			19.155	119.571
						81.3867						98.36			81.3867					76.2662	147.961						23.4217	188.844			19.2142	119.563
						153.784						106.031			153.784					76.5861	148						23.4942	188.805			19.2735	119.556
						113.226						102.515			113.226					77.1608	148.099						23.5667	188.765			19.3327	119.548
						152.076						115.658			152.076					77.3563	148.123						23.6392	188.725			19.3919	119.539
						287.075						123.797			287.075					77.5104	148.367						23.7116	188.684			19.4512	119.53
						178.179						102.645			178.179					77.6592	148.776						23.7841	188.644			19.5104	119.521
						83.6722						88.436			83.6722					77.6729	148.956						23.8566	188.603			19.5697	119.511
						135.961						113.879			135.961					77.9492	149.084						23.9291	188.561			19.6289	119.501
						158.545						126.153			158.545					78.0264	149.232						24.0015	188.52			19.6882	119.49
						194.187						135.998			194.187					78.1039	149.338						24.074	188.478			19.7474	119.479
						202.717						126.781			202.717					78.2106	149.467						24.1465	188.436			19.8066	119.467
						205.626						104.642			205.626					78.312	149.953						24.219	188.393			19.8659	119.455
						226.787						57.254			226.787					78.3263	150.885						24.2914	188.351			19.9251	119.443
						173.927						58.304			173.927					78.7168	150.912						24.3639	188.308			19.9844	119.43
						147.959						47.499			147.959					78.7843	151.069						24.4364	188.265			20.0436	119.417
						218.583						14.99			218.583					78.8384	151.92						24.5089	188.221			20.1028	119.403
						211.469						13.995			211.469					78.8915	152.016						24.5813	188.177			20.1621	119.389
						141.517						58.075			141.517					79.6128	152.093						24.6538	188.133			20.2213	119.374
						211.602						107.431			211.602					80.5319	152.349						24.7263	188.089			20.2806	119.359
						151.911						69.986			151.911					80.7141	153.313						24.7988	188.044			20.3398	119.344
						141.912						113.161			141.912					81.0594	153.818						24.8712	187.999			20.399	119.328
						161.612						131.988			161.612					81.2287	154.113						24.9437	187.954			20.4583	119.312
						25.7504						55.194			25.7504					81.344	154.311						25.0162	187.909			20.5175	119.295
						125.336						35.131			125.336					81.7622	155.573						25.0887	187.863			20.5768	119.278
						263.784						18.999			263.784					82.0007	155.85						25.1611	187.817			20.636	119.26
						114.151						3.364			114.151					82.2084	155.889						25.2336	187.77			20.6952	119.242
						181.106						23.953			181.106					82.5161	155.952						25.3061	187.724			20.7545	119.224
						165.282						68.028			165.282					82.7683	156.298						25.3786	187.677			20.8137	119.205
						174.083						35.761			174.083					83.2156	156.644						25.451	187.63			20.873	119.185
						242.524						44.038			242.524					83.3974	156.975						25.5235	187.582			20.9322	119.166
						158.604						23.274			158.604					83.4881	157.092						25.596	187.535			20.9915	119.145
						129.796						89.313			129.796					83.6876	157.328						25.6685	187.487			21.0507	119.125
						183.22						119.989			183.22					84.1324	157.64						25.7409	187.438			21.1099	119.104
						249.18						110.823			249.18					84.3293	158.044						25.8134	187.39			21.1692	119.082
						195.281						85.37			195.281					84.5525	158.553						25.8859	187.341			21.2284	119.06
						286.623						32.594			286.623					84.9752	158.626						25.9584	187.292			21.2877	119.038
						196.479						27.417			196.479					85.3323	158.813						26.0308	187.242			21.3469	119.015
						199.53						19.503			199.53					85.9878	159.157						26.1033	187.193			21.4061	118.992
						145.943						118.353			145.943					86.1472	159.734						26.1758	187.143			21.4654	118.968
						142.33						76.634			142.33					86.1946	160.386						26.2483	187.093			21.5246	118.944
						111.707						71.057			111.707					86.2434	160.514						26.3207	187.042			21.5839	118.92
						230.386						58.045			230.386					86.3066	160.645						26.3932	186.991			21.6431	118.895
						204.113						26.815			204.113					86.5509	161.095						26.4657	186.94			21.7023	118.869
						199.925						26.539			199.925					86.9919	161.307						26.5382	186.889			21.7616	118.843
						120.382						25.169			120.382					87.2069	161.635						26.6106	186.837			21.8208	118.817
						176.651						15.949			176.651					87.2654	161.968						26.6831	186.785			21.8801	118.79
						143.749						12.761			143.749					87.3373	163.172						26.7556	186.733			21.9393	118.763
						91.0098						20.229			91.0098					87.4606	163.692						26.8281	186.681			21.9986	118.736
						154.162						25.208			154.162					87.5935	164.227						26.9005	186.628			22.0578	118.708
						140.488						30.462			140.488					87.8137	164.749						26.973	186.575			22.117	118.679
						149.432						26.798			149.432					88.0856	164.907						27.0455	186.522			22.1763	118.65
						62.1175						19.683			62.1175					88.4841	165.332						27.118	186.468			22.2355	118.621
						112.123						25.841			112.123					88.8283	165.846						27.1904	186.414			22.2948	118.591
						91.5616						61.856			91.5616					88.9533	167.499						27.2629	186.36			22.354	118.561
						109.453						30.985			109.453					89.2227	169.195						27.3354	186.305			22.4132	118.531
						137.615						29.372			137.615					89.5236	169.479						27.4078	186.251			22.4725	118.5
						139.968						23.116			139.968					89.7955	169.575						27.4803	186.196			22.5317	118.468
						142.251						110.334			142.251					89.9977	169.88						27.5528	186.14			22.591	118.436
						163.607						82.933			163.607					90.9366	170.44						27.6253	186.085			22.6502	118.404
						131.275						115.165			131.275					91.5728	170.85						27.6977	186.029			22.7094	118.371
						147.201						77.493			147.201					91.6589	170.873						27.7702	185.973			22.7687	118.338
						108.006						62.392			108.006					91.7531	170.896						27.8427	185.917			22.8279	118.304
						185.932						89.692			185.932					91.9642	170.957						27.9152	185.86			22.8872	118.27
						155.54						134.379			155.54					92.0445	171.168						27.9876	185.803			22.9464	118.236
												95.441			203.981					92.1105	171.494						28.0601	185.746			23.0057	118.201
												113.943			283.472					92.1594	171.988						28.1326	185.688			23.0649	118.165
												109.647			77.3447					92.1933	173.027						28.2051	185.63			23.1241	118.13
												88.346			263.348					92.2179	173.128						28.2775	185.572			23.1834	118.093
												122.528			256.384					92.6821	173.394						28.35	185.514			23.2426	118.057
												67.622			207.541					92.895	173.595						28.4225	185.455			23.3019	118.02
												56.809			169.468					92.9606	173.96						28.495	185.396			23.3611	117.982
												66.052			352.612					93.3563	174.271						28.5674	185.337			23.4203	117.944
												48.396			284.837					93.5012	175.008						28.6399	185.278			23.4796	117.906
												90.26			228.358					93.823	175.341						28.7124	185.218			23.5388	117.867
												59.854			260.125					94.0465	175.931						28.7849	185.158			23.5981	117.828
												13.647			388.885					94.4711	176.74						28.8573	185.098			23.6573	117.788
												20.604			230.614					94.7579	177.303						28.9298	185.037			23.7165	117.748
												22.777			302.97					94.9415	178.182						29.0023	184.976			23.7758	117.707
												23.234			169.531					95.3557	178.452						29.0748	184.915			23.835	117.666
												34.026			233.426					95.6736	179.736						29.1472	184.854			23.8943	117.625
												42.789			74.5611					96.1148	181.234						29.2197	184.792			23.9535	117.583
												43.762			87.2609					96.3777	181.646						29.2922	184.73			24.0127	117.541
												-3.017			105.932					96.4121	181.896						29.3647	184.668			24.072	117.498
												5.721			97.4943					96.738	182.631						29.4371	184.605			24.1312	117.455
												5.965			84.9891					96.8881	182.793						29.5096	184.542			24.1905	117.412
												19.927			105.537					97.433	183.437						29.5821	184.479			24.2497	117.368
												27.473			73.5372					98.4213	184.342						29.6546	184.416			24.309	117.323
												17.174			140.395					98.5162	185.108						29.727	184.352			24.3682	117.278
												28.336			227.281					98.5966	185.352						29.7995	184.288			24.4274	117.233
												15.086			116.107					98.6108	186.271						29.872	184.224			24.4867	117.187
												0.68			35.8377					98.6506	187.425						29.9445	184.159			24.5459	117.141
												39.437			150.905					99.0115	188.234						30.0169	184.095			24.6052	117.094
												13.453			207.076					99.0987	189.031						30.0894	184.03			24.6644	117.047
												12.714			170.345					99.1291	189.093						30.1619	183.964			24.7236	117
												23.895			103.413					99.254	189.825						30.2344	183.899			24.7829	116.952
												13.589			155.885					99.3362	191.622						30.3068	183.833			24.8421	116.904
												34.052			164.733					99.4867	191.942						30.3793	183.766			24.9014	116.855
												11.554			175.722					99.762	192.18						30.4518	183.7			24.9606	116.806
												15.883			74.5482					100.066	193.058						30.5243	183.633			25.0198	116.756
												11.702			102.869					100.618	194.495						30.5967	183.566			25.0791	116.706
												33.489			148.338					101.452	195.525						30.6692	183.499			25.1383	116.655
												20.32			85.9484					102.304	196.236						30.7417	183.431			25.1976	116.604
												17.699			244.151					102.447	196.913						30.8142	183.363			25.2568	116.553
												19.872			137.691					102.677	198.433						30.8866	183.295			25.3161	116.501
												16.912			117.098					103.082	199.543						30.9591	183.227			25.3753	116.449
												33.773			108.699					103.887	199.678						31.0316	183.158			25.4345	116.396
												29.181			182.624					104.041	200.203						31.1041	183.089			25.4938	116.343
												7.147			229.254					104.335	201.016						31.1765	183.02			25.553	116.29
												4.676			123.899					104.987	201.784						31.249	182.95			25.6123	116.236
												10.375			160.366					105.173	203.043						31.3215	182.88			25.6715	116.181
												19.272			256.788					105.531	203.849						31.394	182.81			25.7307	116.127
												11.399			248.529					105.687	204.021						31.4664	182.74			25.79	116.071
												14.432			269.575					105.899	204.116						31.5389	182.669			25.8492	116.016
												20.632			219.121					106.08	204.593						31.6114	182.598			25.9085	115.96
												17.34			156.6					106.275	205.757						31.6838	182.527			25.9677	115.903
												17.545			170.846					106.568	206.37						31.7563	182.456			26.0269	115.846
												32.374			232.275					107.046	207.225						31.8288	182.384			26.0862	115.789
												18.726			223.081					107.298	207.762						31.9013	182.312			26.1454	115.731
												74.48			229.339					107.567	208.545						31.9737	182.239			26.2047	115.672
												32.615			174.945					107.875	209.252						32.0462	182.167			26.2639	115.614
												37.28			181.661					108.183	209.612						32.1187	182.094			26.3232	115.554
												43.703			254.439					108.469	210.215						32.1912	182.021			26.3824	115.495
												32.163			219.525					108.991	210.7						32.2636	181.947			26.4416	115.435
												21.965			148.763					109.447	211.513						32.3361	181.873			26.5009	115.374
												111.987			170.869					109.636	212.148						32.4086	181.799			26.5601	115.314
												146.589			173.364					110.149	213.499						32.4811	181.725			26.6194	115.252
												76.351			159.627					110.483	214.574						32.5535	181.651			26.6786	115.19
												144.429			261.331					110.491	215.884						32.626	181.576			26.7378	115.128
												121.843			177.042					110.522	217.182						32.6985	181.501			26.7971	115.066
												96.316			200.86					110.608	218.611						32.771	181.425			26.8563	115.003
												140.943			246.435					110.877	218.824						32.8434	181.349			26.9156	114.939
												120.775			181.642					111.169	219.263						32.9159	181.273			26.9748	114.875
												77.79			171.723					111.58	219.564						32.9884	181.197			27.034	114.811
												63.842			225.746					111.846	220.685						33.0609	181.121			27.0933	114.746
												134.984			153.26					111.94	222.752						33.1333	181.044			27.1525	114.681
												107.465			165.569					112.163	223.373						33.2058	180.967			27.2118	114.615
												145.083			218.664					112.328	224.053						33.2783	180.889			27.271	114.549
												89.584			123.595					112.365	224.859						33.3508	180.812			27.3302	114.483
												121.125			135.835					112.527	226.131						33.4232	180.734			27.3895	114.416
												74.604			282.665					112.837	226.971						33.4957	180.655			27.4487	114.348
												73.815			119.461					113.133	227.327						33.5682	180.577			27.508	114.28
												102.846			128.115					113.507	227.763						33.6407	180.498			27.5672	114.212
												85.88			115.127					113.733	228.376						33.7131	180.419			27.6265	114.144
												70.299			110.321					114.697	228.627						33.7856	180.34			27.6857	114.074
												97.933			82.5043					116.257	229.085						33.8581	180.26			27.7449	114.005
												102.404			94.7176					117.178	229.247						33.9306	180.18			27.8042	113.935
												77.801			243.975					117.365	229.287						34.003	180.1			27.8634	113.864
												137.524			203.791					117.668	229.481						34.0755	180.02			27.9227	113.794
												98.797			229.703					117.998	229.971						34.148	179.939			27.9819	113.722
												138.48			89.5722					118.209	230.476						34.2205	179.858			28.0411	113.651
												105.792			291.257					118.418	230.865						34.2929	179.777			28.1004	113.579
												54.995			110.486					118.579	231.624						34.3654	179.695			28.1596	113.506
												93.01			105.575					118.754	232.227						34.4379	179.613			28.2189	113.433
												76.195			73.1787					119.099	232.602						34.5104	179.531			28.2781	113.359
												38.767			167.145					119.192	233.153						34.5828	179.448			28.3373	113.286
												77.708			136.787					119.848	233.323						34.6553	179.366			28.3966	113.211
												71.928			258.296					119.941	233.59						34.7278	179.283			28.4558	113.137
												70.418			175.231					120.385	234.275						34.8003	179.2			28.5151	113.061
												105.68			144.739					120.473	235.922						34.8727	179.116			28.5743	112.986
												90.809			253.405					120.621	239.503						34.9452	179.032			28.6336	112.91
												110.602			197.983					120.889	243.132						35.0177	178.948			28.6928	112.833
												115.99			138.226					121.424	244.049						35.0902	178.864			28.752	112.756
												99.791			137.249					121.567	244.189						35.1626	178.779			28.8113	112.679
												95.536			215.593					122.174	245.174						35.2351	178.694			28.8705	112.601
												72.153			208.226					122.525	246.719						35.3076	178.609			28.9298	112.523
												44.204			146.671					122.804	247.714						35.3801	178.523			28.989	112.444
												91.348			214.043					123.419	248.811						35.4525	178.438			29.0482	112.365
												53.885			229.242					123.872	251.007						35.525	178.352			29.1075	112.286
												23.962			160.57					124.62	253.393						35.5975	178.265			29.1667	112.206
												31.066			219.635					125.014	253.859						35.67	178.179			29.226	112.126
												23.875			123.279					125.64	255.244						35.7424	178.092			29.2852	112.045
												15.208			96.6982					126.092	256.317						35.8149	178.004			29.3444	111.964
												4.74			131.209					126.396	256.564						35.8874	177.917			29.4037	111.882
												38.916			80.6454					127.749	257.464						35.9598	177.829			29.4629	111.8
												33.616			127.448					128.698	259.12						36.0323	177.741			29.5222	111.717
												42.961			160.504					129.529	260.671						36.1048	177.653			29.5814	111.634
												19.538			155.846					131.037	262.249						36.1773	177.564			29.6407	111.551
												17.025			247.099					131.318	263.547						36.2497	177.475			29.6999	111.467
												117.004			102.187					131.844	265.05						36.3222	177.386			29.7591	111.383
												109.253			227.404					132.872	267.282						36.3947	177.297			29.8184	111.298
												157.451			139.368					133.757	268.81						36.4672	177.207			29.8776	111.213
												93.315			108.397					134.408	270.05						36.5396	177.117			29.9369	111.127
												142.798			95.0075					135.524	276.249						36.6121	177.027			29.9961	111.041
												125.555			127.851					136.845	283.045						36.6846	176.936			30.0553	110.955
												115.76			87.5611					137.791	284.117						36.7571	176.846			30.1146	110.868
												60.596			90.9558					138.397	285.686						36.8295	176.755			30.1738	110.781
												68.428			86.4434					138.905	286.839						36.902	176.663			30.2331	110.693
												134.633			102.258					140.015	289.081						36.9745	176.571			30.2923	110.605
												95.446			107.16					141.285	296.539						37.047	176.48			30.3515	110.516
												121.446			122.506					141.741	302.581						37.1194	176.387			30.4108	110.427
												145.54			66.819					141.958	310.747						37.1919	176.295			30.47	110.338
												77.855			136.744					142.594	331.168						37.2644	176.202			30.5293	110.248
												107.234			37.2173					144.043	348.199						37.3369	176.109			30.5885	110.158
												81.506			32.5618					145.157	356.531						37.4093	176.016			30.6478	110.067
												92.381								149.114	374.594						37.4818	175.922			30.707	109.976
												125.909								153.743	391.154						37.5543	175.828			30.7662	109.884
												109.378								154.051	393.443						37.6268	175.734			30.8255	109.792
												124.021															37.6992	175.639			30.8847	109.7
												112.896															37.7717	175.545			30.944	109.607
												95.041															37.8442	175.45			31.0032	109.513
												115.365															37.9167	175.354			31.0624	109.42
												117.171															37.9891	175.259			31.1217	109.325
												89.526															38.0616	175.163			31.1809	109.231
												111.426															38.1341	175.067			31.2402	109.136
												114.052															38.2066	174.97			31.2994	109.04
												120.716															38.279	174.874			31.3586	108.944
												129.481															38.3515	174.777			31.4179	108.848
												122.171															38.424	174.679			31.4771	108.751
												145.226															38.4965	174.582			31.5364	108.654
												128.963															38.5689	174.484			31.5956	108.556
												97.475															38.6414	174.386			31.6548	108.458
												129.549															38.7139	174.288			31.7141	108.359
												116.328															38.7864	174.189			31.7733	108.261
												108.374															38.8588	174.09			31.8326	108.161
												93.448															38.9313	173.991			31.8918	108.061
												74.239															39.0038	173.891			31.9511	107.961
												89.612															39.0763	173.792			32.0103	107.86
												69.635															39.1487	173.691			32.0695	107.759
												82.115															39.2212	173.591			32.1288	107.658
												73.811															39.2937	173.491			32.188	107.556
												38.087															39.3662	173.39			32.2473	107.453
												33.777															39.4386	173.288			32.3065	107.35
												90.915															39.5111	173.187			32.3657	107.247
												56.201															39.5836	173.085			32.425	107.143
												98.189															39.6561	172.983			32.4842	107.039
												100.833															39.7285	172.881			32.5435	106.934
												80.025															39.801	172.778			32.6027	106.829
												123.285															39.8735	172.676			32.6619	106.724
												70.688															39.9459	172.572			32.7212	106.618
												45.294															40.0184	172.469			32.7804	106.512
												76.033															40.0909	172.365			32.8397	106.405
												44.391															40.1634	172.261			32.8989	106.298
												106.222															40.2358	172.157			32.9582	106.19
												89.728															40.3083	172.053			33.0174	106.082
												116.604															40.3808	171.948			33.0766	105.974
												33.181															40.4533	171.843			33.1359	105.865
												42.977															40.5257	171.737			33.1951	105.755
												64.086															40.5982	171.632			33.2544	105.646
												6.751															40.6707	171.526			33.3136	105.535
												69.992															40.7432	171.419			33.3728	105.425
												76.581															40.8156	171.313			33.4321	105.314
												52.736															40.8881	171.206			33.4913	105.202
												90.659															40.9606	171.099			33.5506	105.09
												62.798															41.0331	170.992			33.6098	104.978
												66.55															41.1055	170.884			33.669	104.865
												80.635															41.178	170.776			33.7283	104.752
												36															41.2505	170.668			33.7875	104.638
												29.282															41.323	170.56			33.8468	104.524
												48.366															41.3954	170.451			33.906	104.409
												42.989															41.4679	170.342			33.9653	104.294
												29.828															41.5404	170.233			34.0245	104.179
												29.014															41.6129	170.123			34.0837	104.063
												47.375															41.6853	170.013			34.143	103.947
												55.519															41.7578	169.903			34.2022	103.83
												112.795															41.8303	169.793			34.2615	103.713
												37.42															41.9028	169.682			34.3207	103.595
												53.762															41.9752	169.571			34.3799	103.477
												95.568															42.0477	169.46			34.4392	103.359
												124.282															42.1202	169.348			34.4984	103.24
												77.994															42.1927	169.236			34.5577	103.121
												68.174															42.2651	169.124			34.6169	103.001
												82.182															42.3376	169.012			34.6761	102.881
												64.343															42.4101	168.899			34.7354	102.76
												103.873															42.4826	168.786			34.7946	102.639
												127.187															42.555	168.673			34.8539	102.518
												97.283															42.6275	168.56			34.9131	102.396
												114.422															42.7	168.446			34.9723	102.273
												85.545															42.7725	168.332			35.0316	102.15
												83.917															42.8449	168.217			35.0908	102.027
												65.686															42.9174	168.103			35.1501	101.904
												86.058															42.9899	167.988			35.2093	101.78
												81.073															43.0624	167.873			35.2686	101.655
												52.522															43.1348	167.757			35.3278	101.53
												73.224															43.2073	167.642			35.387	101.405
												45.951															43.2798	167.526			35.4463	101.279
												32.372															43.3523	167.409			35.5055	101.153
												16.474															43.4247	167.293			35.5648	101.026
												46.968															43.4972	167.176			35.624	100.899
												36.428															43.5697	167.059			35.6832	100.771
												42.172															43.6422	166.941			35.7425	100.643
												51.509															43.7146	166.824			35.8017	100.515
												44.275															43.7871	166.706			35.861	100.386
												82.245															43.8596	166.587			35.9202	100.257
												76.104															43.9321	166.469			35.9794	100.127
												73.783															44.0045	166.35			36.0387	99.997
												55.581															44.077	166.231			36.0979	99.8665
												56.018															44.1495	166.112			36.1572	99.7355
												57.623															44.2219	165.992			36.2164	99.604
												21.197															44.2944	165.872			36.2757	99.4722
												42.775															44.3669	165.752			36.3349	99.3399
												16.459															44.4394	165.631			36.3941	99.2072
												24.052															44.5118	165.511			36.4534	99.074
												24.137															44.5843	165.389			36.5126	98.9404
												25.016															44.6568	165.268			36.5719	98.8064
												16.026															44.7293	165.147			36.6311	98.6719
												1.42															44.8017	165.025			36.6903	98.537
												21.492															44.8742	164.902			36.7496	98.4017
												14.778															44.9467	164.78			36.8088	98.2659
												26.487															45.0192	164.657			36.8681	98.1297
												20.867															45.0916	164.534			36.9273	97.9931
												20.523															45.1641	164.411			36.9865	97.856
												35.746															45.2366	164.287			37.0458	97.7186
												115.29															45.3091	164.164			37.105	97.5806
												81.071															45.3815	164.039			37.1643	97.4423
												79.737															45.454	163.915			37.2235	97.3035
												71.469															45.5265	163.79			37.2828	97.1643
												68.343															45.599	163.665			37.342	97.0246
												77.522															45.6714	163.54			37.4012	96.8845
												38.058															45.7439	163.415			37.4605	96.744
												18.825															45.8164	163.289			37.5197	96.603
												19.891															45.8889	163.163			37.579	96.4617
												62.995															45.9613	163.036			37.6382	96.3198
												100.29															46.0338	162.91			37.6974	96.1776
												25.417															46.1063	162.783			37.7567	96.0349
												19.931															46.1788	162.656			37.8159	95.8918
												4.653															46.2512	162.528			37.8752	95.7482
												23.025															46.3237	162.4			37.9344	95.6042
												14.602															46.3962	162.272			37.9936	95.4598
												31.645															46.4687	162.144			38.0529	95.315
												16.222															46.5411	162.015			38.1121	95.1697
												13.517															46.6136	161.886			38.1714	95.024
												11.273															46.6861	161.757			38.2306	94.8778
												13.348															46.7586	161.628			38.2899	94.7313
												3.1															46.831	161.498			38.3491	94.5842
												-4.987															46.9035	161.368			38.4083	94.4368
												1.547															46.976	161.238			38.4676	94.2889
												16.502															47.0485	161.107			38.5268	94.1406
												10.586															47.1209	160.976			38.5861	93.9919
												22.984															47.1934	160.845			38.6453	93.8427
												7.539															47.2659	160.714			38.7045	93.6931
												4.605															47.3384	160.582			38.7638	93.543
												9.581															47.4108	160.45			38.823	93.3926
												15.472															47.4833	160.318			38.8823	93.2417
												103.12															47.5558	160.185			38.9415	93.0903
												45.655															47.6283	160.053			39.0007	92.9385
												38.326															47.7007	159.92			39.06	92.7863
												99.098															47.7732	159.786			39.1192	92.6337
												73.815															47.8457	159.653			39.1785	92.4806
																											47.9182	159.519			39.2377	92.3271
																											47.9906	159.384			39.2969	92.1732
																											48.0631	159.25			39.3562	92.0188
																											48.1356	159.115			39.4154	91.864
																											48.2081	158.98			39.4747	91.7088
																											48.2805	158.845			39.5339	91.5531
																											48.353	158.709			39.5932	91.397
																											48.4255	158.573			39.6524	91.2405
																											48.4979	158.437			39.7116	91.0835
																											48.5704	158.301			39.7709	90.9261
																											48.6429	158.164			39.8301	90.7683
																											48.7154	158.027			39.8894	90.61
																											48.7878	157.89			39.9486	90.4513
																											48.8603	157.752			40.0078	90.2922
																											48.9328	157.614			40.0671	90.1326
																											49.0053	157.476			40.1263	89.9726
																											49.0777	157.338			40.1856	89.8122
																											49.1502	157.199			40.2448	89.6513
																											49.2227	157.06			40.304	89.49
																											49.2952	156.921			40.3633	89.3283
																											49.3676	156.781			40.4225	89.1662
																											49.4401	156.642			40.4818	89.0036
																											49.5126	156.502			40.541	88.8405
																											49.5851	156.361			40.6003	88.6771
																											49.6575	156.22			40.6595	88.5132
																											49.73	156.08			40.7187	88.3489
																											49.8025	155.938			40.778	88.1841
																											49.875	155.797			40.8372	88.0189
																											49.9474	155.655			40.8965	87.8533
																											50.0199	155.513			40.9557	87.6872
																											50.0924	155.371			41.0149	87.5207
																											50.1649	155.228			41.0742	87.3538
																											50.2373	155.085			41.1334	87.1865
																											50.3098	154.942			41.1927	87.0187
																											50.3823	154.799			41.2519	86.8505
																											50.4548	154.655			41.3111	86.6818
																											50.5272	154.511			41.3704	86.5127
																											50.5997	154.367			41.4296	86.3432
																											50.6722	154.222			41.4889	86.1733
																											50.7447	154.077			41.5481	86.0029
																											50.8171	153.932			41.6074	85.8321
																											50.8896	153.787			41.6666	85.6608
																											50.9621	153.641			41.7258	85.4891
																											51.0346	153.495			41.7851	85.317
																											51.107	153.349			41.8443	85.1445
																											51.1795	153.202			41.9036	84.9715
																											51.252	153.056			41.9628	84.7981
																											51.3245	152.908			42.022	84.6242
																											51.3969	152.761			42.0813	84.45
																											51.4694	152.613			42.1405	84.2753
																											51.5419	152.466			42.1998	84.1001
																											51.6144	152.317			42.259	83.9245
																											51.6868	152.169			42.3182	83.7485
																											51.7593	152.02			42.3775	83.5721
																											51.8318	151.871			42.4367	83.3952
																											51.9043	151.722			42.496	83.2179
																											51.9767	151.572			42.5552	83.0402
																											52.0492	151.422			42.6144	82.862
																											52.1217	151.272			42.6737	82.6834
																											52.1942	151.122			42.7329	82.5043
																											52.2666	150.971			42.7922	82.3249
																											52.3391	150.82			42.8514	82.145
																											52.4116	150.669			42.9107	81.9646
																											52.4841	150.517			42.9699	81.7839
																											52.5565	150.365			43.0291	81.6027
																											52.629	150.213			43.0884	81.421
																											52.7015	150.061			43.1476	81.239
																											52.7739	149.908			43.2069	81.0565
																											52.8464	149.755			43.2661	80.8735
																											52.9189	149.602			43.3253	80.6902
																											52.9914	149.448			43.3846	80.5064
																											53.0638	149.295			43.4438	80.3221
																											53.1363	149.141			43.5031	80.1375
																											53.2088	148.986			43.5623	79.9524
																											53.2813	148.832			43.6215	79.7668
																											53.3537	148.677			43.6808	79.5809
																											53.4262	148.521			43.74	79.3945
																											53.4987	148.366			43.7993	79.2076
																											53.5712	148.21			43.8585	79.0204
																											53.6436	148.054			43.9178	78.8327
																											53.7161	147.898			43.977	78.6446
																											53.7886	147.741			44.0362	78.456
																											53.8611	147.584			44.0955	78.267
																											53.9335	147.427			44.1547	78.0776
																											54.006	147.27			44.214	77.8877
																											54.0785	147.112			44.2732	77.6974
																											54.151	146.954			44.3324	77.5067
																											54.2234	146.796			44.3917	77.3156
																											54.2959	146.637			44.4509	77.124
																											54.3684	146.478			44.5102	76.9319
																											54.4409	146.319			44.5694	76.7395
																											54.5133	146.16			44.6286	76.5466
																											54.5858	146			44.6879	76.3533
																											54.6583	145.84			44.7471	76.1595
																											54.7308	145.68			44.8064	75.9653
																											54.8032	145.52			44.8656	75.7707
																											54.8757	145.359			44.9249	75.5757
																											54.9482	145.198			44.9841	75.3802
																											55.0207	145.036			45.0433	75.1843
																											55.0931	144.875			45.1026	74.9879
																											55.1656	144.713			45.1618	74.7911
																											55.2381	144.551			45.2211	74.5939
																											55.3106	144.388			45.2803	74.3963
																											55.383	144.225			45.3395	74.1982
																											55.4555	144.062			45.3988	73.9997
																											55.528	143.899			45.458	73.8007
																											55.6005	143.735			45.5173	73.6014
																											55.6729	143.572			45.5765	73.4015
																											55.7454	143.407			45.6357	73.2013
																											55.8179	143.243			45.695	73.0006
																											55.8904	143.078			45.7542	72.7995
																											55.9628	142.913			45.8135	72.598
																											56.0353	142.748			45.8727	72.396
																											56.1078	142.582			45.9319	72.1936
																											56.1803	142.417			45.9912	71.9907
																											56.2527	142.25			46.0504	71.7875
																											56.3252	142.084			46.1097	71.5838
																											56.3977	141.917			46.1689	71.3796
																											56.4702	141.75			46.2282	71.175
																											56.5426	141.583			46.2874	70.97
																											56.6151	141.416			46.3466	70.7646
																											56.6876	141.248			46.4059	70.5587
																											56.7601	141.08			46.4651	70.3524
																											56.8325	140.911			46.5244	70.1457
																											56.905	140.743			46.5836	69.9385
																											56.9775	140.574			46.6428	69.7309
																											57.0499	140.405			46.7021	69.5229
																											57.1224	140.235			46.7613	69.3144
																											57.1949	140.066			46.8206	69.1055
																											57.2674	139.896			46.8798	68.8962
																											57.3398	139.725			46.939	68.6864
																											57.4123	139.555			46.9983	68.4762
																											57.4848	139.384			47.0575	68.2656
																											57.5573	139.213			47.1168	68.0545
																											57.6297	139.041			47.176	67.843
																											57.7022	138.869			47.2353	67.6311
																											57.7747	138.697			47.2945	67.4187
																											57.8472	138.525			47.3537	67.2059
																											57.9196	138.353			47.413	66.9927
																											57.9921	138.18			47.4722	66.7791
																											58.0646	138.007			47.5315	66.565
																											58.1371	137.833			47.5907	66.3504
																											58.2095	137.66			47.6499	66.1355
																											58.282	137.486			47.7092	65.9201
																											58.3545	137.311			47.7684	65.7043
																											58.427	137.137			47.8277	65.488
																											58.4994	136.962			47.8869	65.2713
																											58.5719	136.787			47.9461	65.0542
																											58.6444	136.612			48.0054	64.8366
																											58.7169	136.436			48.0646	64.6186
																											58.7893	136.26			48.1239	64.4002
																											58.8618	136.084			48.1831	64.1814
																											58.9343	135.908			48.2424	63.9621
																											59.0068	135.731			48.3016	63.7424
																											59.0792	135.554			48.3608	63.5222
																											59.1517	135.376			48.4201	63.3016
																											59.2242	135.199			48.4793	63.0806
																											59.2967	135.021			48.5386	62.8591
																											59.3691	134.843			48.5978	62.6373
																											59.4416	134.664			48.657	62.4149
																											59.5141	134.486			48.7163	62.1922
																											59.5866	134.307			48.7755	61.969
																											59.659	134.127			48.8348	61.7454
																											59.7315	133.948			48.894	61.5214
																											59.804	133.768			48.9532	61.2969
																											59.8765	133.588			49.0125	61.072
																											59.9489	133.408			49.0717	60.8466
																											60.0214	133.227			49.131	60.6208
																											60.0939	133.046			49.1902	60.3946
																											60.1664	132.865			49.2495	60.168
																											60.2388	132.683			49.3087	59.9409
																											60.3113	132.501			49.3679	59.7134
																											60.3838	132.319			49.4272	59.4854
																											60.4563	132.137			49.4864	59.2571
																											60.5287	131.954			49.5457	59.0283
																											60.6012	131.772			49.6049	58.799
																											60.6737	131.588			49.6641	58.5693
																											60.7462	131.405			49.7234	58.3392
																											60.8186	131.221			49.7826	58.1087
																											60.8911	131.037			49.8419	57.8777
																											60.9636	130.853			49.9011	57.6463
																											61.036	130.668			49.9603	57.4145
																											61.1085	130.483			50.0196	57.1822
																											61.181	130.298			50.0788	56.9495
																											61.2535	130.113			50.1381	56.7164
																											61.3259	129.927			50.1973	56.4828
																											61.3984	129.741			50.2565	56.2488
																											61.4709	129.555			50.3158	56.0144
																											61.5434	129.368			50.375	55.7795
																											61.6158	129.181			50.4343	55.5442
																											61.6883	128.994			50.4935	55.3085
																											61.7608	128.807			50.5528	55.0723
																											61.8333	128.619			50.612	54.8357
																											61.9057	128.431			50.6712	54.5987
																											61.9782	128.243			50.7305	54.3612
																											62.0507	128.055			50.7897	54.1233
																											62.1232	127.866			50.849	53.885
																											62.1956	127.677			50.9082	53.6462
																											62.2681	127.487			50.9674	53.407
																											62.3406	127.298			51.0267	53.1674
																											62.4131	127.108			51.0859	52.9273
																											62.4855	126.918			51.1452	52.6868
																											62.558	126.727			51.2044	52.4459
																											62.6305	126.537			51.2636	52.2046
																											62.703	126.346			51.3229	51.9628
																											62.7754	126.154			51.3821	51.7205
																											62.8479	125.963			51.4414	51.4779
																											62.9204	125.771			51.5006	51.2348
																											62.9929	125.579			51.5599	50.9913
																											63.0653	125.386			51.6191	50.7473
																											63.1378	125.194			51.6783	50.5029
																											63.2103	125.001			51.7376	50.2581
																											63.2828	124.807			51.7968	50.0129
																											63.3552	124.614			51.8561	49.7672
																											63.4277	124.42			51.9153	49.521
																											63.5002	124.226			51.9745	49.2745
																											63.5727	124.031			52.0338	49.0275
																											63.6451	123.837			52.093	48.7801
																											63.7176	123.642			52.1523	48.5322
																											63.7901	123.447			52.2115	48.284
																											63.8626	123.251			52.2707	48.0352
																											63.935	123.055			52.33	47.7861
																											64.0075	122.859			52.3892	47.5365
																											64.08	122.663			52.4485	47.2865
																											64.1525	122.466			52.5077	47.036
																											64.2249	122.269			52.567	46.7852
																											64.2974	122.072			52.6262	46.5339
																											64.3699	121.875			52.6854	46.2821
																											64.4424	121.677			52.7447	46.0299
																											64.5148	121.479			52.8039	45.7773
																											64.5873	121.281			52.8632	45.5243
																											64.6598	121.082			52.9224	45.2708
																											64.7323	120.883			52.9816	45.0169
																											64.8047	120.684			53.0409	44.7625
																											64.8772	120.485			53.1001	44.5078
																											64.9497	120.285			53.1594	44.2526
																											65.0222	120.085			53.2186	43.9969
																											65.0946	119.885			53.2778	43.7408
																											65.1671	119.684			53.3371	43.4843
																											65.2396	119.483			53.3963	43.2274
																											65.312	119.282			53.4556	42.97
																											65.3845	119.081			53.5148	42.7122
																											65.457	118.879			53.574	42.454
																											65.5295	118.677			53.6333	42.1953
																											65.6019	118.475			53.6925	41.9362
																											65.6744	118.273			53.7518	41.6767
																											65.7469	118.07			53.811	41.4167
																											65.8194	117.867			53.8703	41.1563
																											65.8918	117.663			53.9295	40.8955
																											65.9643	117.46			53.9887	40.6342
																											66.0368	117.256			54.048	40.3725
																											66.1093	117.052			54.1072	40.1104
																											66.1817	116.847			54.1665	39.8478
																											66.2542	116.643			54.2257	39.5848
																											66.3267	116.438			54.2849	39.3214
																											66.3992	116.232			54.3442	39.0575
																											66.4716	116.027			54.4034	38.7932
																											66.5441	115.821			54.4627	38.5285
																											66.6166	115.615			54.5219	38.2633
																											66.6891	115.408			54.5811	37.9977
																											66.7615	115.202			54.6404	37.7317
																											66.834	114.995			54.6996	37.4652
																											66.9065	114.787			54.7589	37.1984
																											66.979	114.58			54.8181	36.931
																											67.0514	114.372			54.8774	36.6633
																											67.1239	114.164			54.9366	36.3951
																											67.1964	113.955			54.9958	36.1265
																											67.2689	113.747			55.0551	35.8574
																											67.3413	113.538			55.1143	35.5879
																											67.4138	113.329			55.1736	35.318
																											67.4863	113.119			55.2328	35.0476
																											67.5588	112.909			55.292	34.7768
																											67.6312	112.699			55.3513	34.5056
																											67.7037	112.489			55.4105	34.234
																											67.7762	112.278			55.4698	33.9619
																											67.8487	112.068			55.529	33.6894
																											67.9211	111.856			55.5882	33.4164
																											67.9936	111.645			55.6475	33.143
																											68.0661	111.433			55.7067	32.8692
																											68.1386	111.221			55.766	32.595
																											68.211	111.009			55.8252	32.3203
																											68.2835	110.796			55.8845	32.0452
																											68.356	110.583			55.9437	31.7696
																											68.4285	110.37			56.0029	31.4936
																											68.5009	110.157			56.0622	31.2172
																											68.5734	109.943			56.1214	30.9404
																											68.6459	109.729			56.1807	30.6631
																											68.7184	109.515			56.2399	30.3854
																											68.7908	109.3			56.2991	30.1072
																											68.8633	109.086			56.3584	29.8286
																											68.9358	108.871			56.4176	29.5496
																											69.0083	108.655			56.4769	29.2702
																											69.0807	108.439			56.5361	28.9903
																											69.1532	108.224			56.5953	28.71
																											69.2257	108.007			56.6546	28.4293
																											69.2982	107.791			56.7138	28.1481
																											69.3706	107.574			56.7731	27.8665
																											69.4431	107.357			56.8323	27.5844
																											69.5156	107.14			56.8915	27.302
																											69.588	106.922			56.9508	27.0191
																											69.6605	106.704			57.01	26.7357
																											69.733	106.486			57.0693	26.452
																											69.8055	106.268			57.1285	26.1677
																											69.8779	106.049			57.1878	25.8831
																											69.9504	105.83			57.247	25.598
																											70.0229	105.611			57.3062	25.3125
																											70.0954	105.391			57.3655	25.0266
																											70.1678	105.171			57.4247	24.7402
																											70.2403	104.951			57.484	24.4534
																											70.3128	104.731			57.5432	24.1662
																											70.3853	104.51			57.6024	23.8785
																											70.4577	104.289			57.6617	23.5904
																											70.5302	104.068			57.7209	23.3019
																											70.6027	103.846			57.7802	23.0129
																											70.6752	103.624			57.8394	22.7235
																											70.7476	103.402			57.8986	22.4337
																											70.8201	103.18			57.9579	22.1434
																											70.8926	102.957			58.0171	21.8527
																											70.9651	102.734			58.0764	21.5616
																											71.0375	102.511			58.1356	21.2701
																											71.11	102.288			58.1949	20.9781
																											71.1825	102.064			58.2541	20.6856
																											71.255	101.84			58.3133	20.3928
																											71.3274	101.615			58.3726	20.0995
																											71.3999	101.391			58.4318	19.8058
																											71.4724	101.166			58.4911	19.5116
																											71.5449	100.941			58.5503	19.217
																											71.6173	100.715			58.6095	18.922
																											71.6898	100.49			58.6688	18.6265
																											71.7623	100.264			58.728	18.3306
																											71.8348	100.037			58.7873	18.0343
																											71.9072	99.8107			58.8465	17.7376
																											71.9797	99.5839			58.9057	17.4404
																											72.0522	99.3567			58.965	17.1427
																											72.1247	99.1293			59.0242	16.8447
																											72.1971	98.9016			59.0835	16.5462
																											72.2696	98.6737			59.1427	16.2473
																											72.3421	98.4454			59.202	15.9479
																											72.4146	98.2169			59.2612	15.6482
																											72.487	97.9881			59.3204	15.3479
																											72.5595	97.759			59.3797	15.0473
																											72.632	97.5296			59.4389	14.7462
																											72.7045	97.3			59.4982	14.4447
																											72.7769	97.07			59.5574	14.1427
																											72.8494	96.8398			59.6166	13.8404
																											72.9219	96.6094			59.6759	13.5375
																											72.9944	96.3786			59.7351	13.2343
																											73.0668	96.1475			59.7944	12.9306
																											73.1393	95.9162			59.8536	12.6265
																											73.2118	95.6846			59.9128	12.322
																											73.2843	95.4527			59.9721	12.017
																											73.3567	95.2206			60.0313	11.7116
																											73.4292	94.9881			60.0906	11.4057
																											73.5017	94.7554			60.1498	11.0995
																											73.5742	94.5224			60.2091	10.7927
																											73.6466	94.2891			60.2683	10.4856
																											73.7191	94.0555			60.3275	10.178
																											73.7916	93.8217			60.3868	9.87002
																											73.864	93.5875			60.446	9.56158
																											73.9365	93.3531			60.5053	9.25271
																											74.009	93.1185			60.5645	8.9434
																											74.0815	92.8835			60.6237	8.63366
																											74.1539	92.6482			60.683	8.32349
																											74.2264	92.4127			60.7422	8.01289
																											74.2989	92.1769			60.8015	7.70185
																											74.3714	91.9408			60.8607	7.39038
																											74.4438	91.7045			60.9199	7.07848
																											74.5163	91.4678			60.9792	6.76614
																											74.5888	91.2309			61.0384	6.45337
																											74.6613	90.9937			61.0977	6.14017
																											74.7337	90.7562			61.1569	5.82654
																											74.8062	90.5184			61.2161	5.51247
																											74.8787	90.2804			61.2754	5.19797
																											74.9512	90.0421			61.3346	4.88304
																											75.0236	89.8035			61.3939	4.56768
																											75.0961	89.5646			61.4531	4.25188
																											75.1686	89.3254			61.5124	3.93565
																											75.2411	89.086			61.5716	3.61899
																											75.3135	88.8463			61.6308	3.30189
																											75.386	88.6063			61.6901	2.98436
																											75.4585	88.366			61.7493	2.6664
																											75.531	88.1254			61.8086	2.34801
																											75.6034	87.8846			61.8678	2.02918
																											75.6759	87.6434			61.927	1.70992
																											75.7484	87.402			61.9863	1.39023
																											75.8209	87.1604			62.0455	1.0701
																											75.8933	86.9184			62.1048	0.749545
																											75.9658	86.6761			62.164	0.428554
																											76.0383	86.4336			62.2232	0.10713
																											76.1108	86.1908
																											76.1832	85.9477
																											76.2557	85.7044
																											76.3282	85.4607
																											76.4007	85.2168
																											76.4731	84.9726
																											76.5456	84.7281
																											76.6181	84.4834
																											76.6906	84.2383
																											76.763	83.993
																											76.8355	83.7474
																											76.908	83.5015
																											76.9805	83.2554
																											77.0529	83.0089
																											77.1254	82.7622
																											77.1979	82.5152
																											77.2704	82.2679
																											77.3428	82.0204
																											77.4153	81.7725
																											77.4878	81.5244
																											77.5603	81.276
																											77.6327	81.0273
																											77.7052	80.7784
																											77.7777	80.5291
																											77.8502	80.2796

## Sheet: Figure 2
Figure 2g					Figure 2h and i
Venus::HES5 expression (norm. to tissue mean)					Venus::HES5 expression (norm. to tissue mean) - experiment 1
					Cluster	1	4	2	4	2	2	2	2	3	1	4	3	3	4	4	1	3	3	2	3	4	1	2	3	2	1	3	3	4	3	3	4	3	3	2	1	1	3	1	1	1	4	1	3
Time (hrs)	Cell A	Cell B	Cell C		Time (hrs)	Track 0	Track 2	Track 5	Track 6	Track 7	Track 8	Track 9	Track 10	Track 12	Track 13	Track 14	Track 15	Track 16	Track 17	Track 18	Track 20	Track 22	Track 23	Track 26	Track 27	Track 28	Track 29	Track 30	Track 31	Track 32	Track 33	Track 34	Track 35	Track 37	Track 38	Track 42	Track 43	Track 46	Track 48	Track 50	Track 51	Track 53	Track 54	Track 56	Track 57	Track 58	Track 61	Track 64	Track 65
0	1.02108	1.3447	1.11442		0	1.20822	1.23855	1.24185	1.51662	1.51513	1.37913	0.887943	1.19577	1.60881	1.38024	1.01696	0.703033	1.52032	1.15853	1.18706	1.53548	1.37993	0.645504	1.06434	1.26998	1.0903	1.08804	1.1598	0.267962	1.09512	0.907806	0.990187	1.14911	0.828705	0.265951	0.982203	0.891469	0.453183	1.19897	1.04917	0.816386	1.4182	0.371181	1.4407	1.57001	1.36812	1.90357	1.51479	1.46059
0.25	1.02699	1.28205	1.09888		0.25	1.37438	1.26079	1.3437	1.54305	1.77584	1.50305	0.837397	1.08206	1.6594	1.42904	1.05069	0.671303	1.46892	1.17593	1.08234	1.58311	1.21866	0.58604	1.14316	1.16179	0.997154	1.16772	1.13306	0.268313	1.2397	0.928835	0.913217	1.05156	0.735059	0.293888	0.952619	0.899962	0.409601	1.22956	1.19168	0.712632	1.42309	0.33825	1.45716	1.57608	1.29371	1.97658	1.31606	1.51891
0.5	1.09551	1.42848	1.16717		0.5	1.16325	1.10088	1.18118	1.5165	1.69174	1.46251	0.80454	0.980624	1.5562	1.34787	1.02125	0.698862	1.52049	1.26496	1.10005	1.58084	1.3608	0.619055	1.04686	1.18224	0.87095	1.05705	1.24507	0.265916	1.02928	0.878611	1.08207	0.995634	0.746341	0.311602	0.942944	0.896453	0.469467	1.35039	1.06509	0.759141	1.36051	0.40961	1.4685	1.56596	1.32266	1.97698	1.47165	1.60407
0.75	1.10849	1.37319	1.17846		0.75	1.19877	1.19874	1.20784	1.57665	1.66243	1.56112	0.819349	1.09887	1.38266	1.30574	1.05638	0.765331	1.45604	1.17634	1.129	1.4654	1.32765	0.681414	0.97098	1.21946	0.946182	1.09462	1.15765	0.278104	1.06923	0.910358	1.01914	1.0329	0.674547	0.331131	0.964207	0.913287	0.423277	1.32869	1.09883	0.749243	1.33895	0.359852	1.5266	1.61233	1.40607	1.93175	1.52358	1.37592
1	1.0946	1.15743	1.27735		1	1.14029	1.18626	1.32905	1.53688	1.46548	1.62753	0.785938	1.23498	1.42698	1.25443	1.10394	0.768328	1.38425	1.17751	1.14536	1.50931	1.32431	0.655402	0.88134	1.06388	0.914478	1.10362	1.17393	0.219969	1.13232	0.978632	1.1432	1.02062	0.669575	0.339886	0.92266	0.873509	0.498022	1.34872	1.14957	0.832268	1.28873	0.322957	1.58167	1.53088	1.34421	2.00599	1.70601	1.37448
1.25	1.16376	1.13828	1.21241		1.25	1.10887	1.21645	1.28817	1.62612	1.48709	1.52753	0.814647	1.35698	1.30127	1.11241	1.10635	0.804992	1.41844	1.1113	1.11437	1.56497	1.41967	0.641784	0.905213	1.1593	0.814046	1.1537	1.19756	0.214628	1.02227	0.794807	1.17707	0.970472	0.671784	0.326055	0.786116	0.899716	0.61513	1.37625	1.04323	0.762143	1.34724	0.301255	1.44293	1.55635	1.21602	2.05992	1.83128	1.39432
1.5	1.15619	1.17686	1.16179		1.5	1.29378	1.17261	1.14478	1.61683	1.46609	1.60833	0.828382	1.25769	1.34218	1.40201	1.18678	0.717259	1.31427	1.16484	1.12	1.62154	1.30612	0.575104	0.946233	1.0539	0.915203	1.07951	1.19874	0.203142	1.06027	0.798222	1.16807	0.920394	0.748984	0.333144	0.839718	0.944126	0.618402	1.14224	1.12627	0.793125	1.50568	0.238994	1.27116	1.68997	1.26069	2.045	1.73909	1.30877
1.75	1.19675	0.999579	1.29742		1.75	1.13877	1.19865	1.20527	1.55716	1.51715	1.75155	0.857734	1.39467	1.35054	1.42495	1.24197	0.817318	1.27509	1.19644	0.983575	1.65089	1.49996	0.569552	1.07833	1.07296	1.04012	1.10099	1.1777	0.192341	1.06767	0.807125	1.08307	0.944593	0.689467	0.322206	0.807811	0.928387	0.734405	1.21276	1.20772	0.742629	1.16819	0.264229	1.20614	1.74514	1.15357	1.98354	1.35128	1.32052
2	1.08194	1.02696	1.27876		2	1.4277	1.21771	1.08103	1.52062	1.87717	1.65354	0.958407	1.207	1.33448	1.39739	1.25624	0.809939	1.34522	1.28001	1.05063	1.67467	1.38663	0.545186	1.00746	0.991172	1.05385	1.13539	1.00076	0.232488	1.11107	0.698519	1.11073	0.870277	0.685155	0.302718	0.831644	1.03887	0.713939	1.24549	1.18826	0.690941	1.31975	0.23359	1.3758	1.65081	1.23509	2.00658	1.67866	1.32689
2.25	1.05336	0.988875	1.47069		2.25	1.48267	1.23133	1.20911	1.44916	1.90499	1.85588	0.88818	1.3342	1.35847	1.41735	1.28276	0.709952	1.40326	1.26327	1.09767	1.66342	1.3651	0.482309	1.04754	0.94745	1.48748	1.21754	0.988307	0.220151	1.13436	0.772598	1.00219	0.797731	0.657175	0.281558	0.91295	1.03095	0.770192	1.28908	1.08482	0.728174	1.1997	0.223152	1.39899	1.51981	1.25964	2.05114	1.50569	1.36356
2.5	1.17353	1.01164	1.40742		2.5	1.38387	1.19799	1.1894	1.60043	1.9543	1.8487	0.972018	1.451	1.10537	1.47313	1.33783	0.722019	1.34264	1.29317	1.10014	1.65057	1.28866	0.452778	1.03682	0.847173	1.67218	1.08022	0.941216	0.224365	1.07398	0.857127	0.942966	0.774402	0.658407	0.280303	0.870253	1.00812	0.780341	1.27604	1.19012	0.688164	1.13199	0.24779	1.48624	1.57913	1.19016	1.93182	1.54594	1.32668
2.75	1.11509	0.967476	1.49187		2.75	1.2315	1.36968	1.18099	1.63336	1.97264	1.75164	0.912983	1.36637	1.27746	1.47032	1.14564	0.747279	1.33966	1.34326	1.19366	1.54712	1.25809	0.427586	1.03779	0.834146	1.60718	1.14713	0.890941	0.189511	1.11917	0.81432	0.993647	0.83078	0.687042	0.259029	0.744054	0.980352	0.719691	1.07432	1.34758	0.816928	1.31314	0.246641	1.42657	1.42888	1.46546	1.91706	1.6633	1.34338
3	1.20643	1.0361	1.68932		3	1.28406	1.28828	1.28315	1.62448	1.98185	1.74807	0.901892	1.33086	1.12435	1.59246	1.18819	0.625665	1.44489	1.31835	1.08774	1.72027	1.21722	0.454612	0.968404	0.852991	1.74979	1.27249	0.800512	0.188723	1.08197	0.764975	0.877414	0.791456	0.703361	0.213055	0.840395	0.919981	0.824784	1.02144	1.23235	0.801718	1.37288	0.212314	1.51857	1.37317	1.45828	1.96712	1.60798	1.31789
3.25	1.23244	0.978234	1.67237		3.25	1.18308	1.41282	1.22019	1.52748	1.77097	1.76983	0.980145	1.36836	1.20549	1.40628	1.20137	0.674127	1.37838	1.28242	1.11978	1.70655	1.19542	0.520852	1.00666	0.899963	1.53892	1.25143	0.828021	0.167045	1.09173	0.729646	0.83535	0.777865	0.716858	0.180789	0.750393	1.15334	0.817921	1.15252	1.20602	0.843076	1.13448	0.213233	1.47044	1.50696	1.60398	1.96821	1.53221	1.26996
3.5	1.20796	0.881516	1.73788		3.5	1.16272	1.35468	1.22009	1.62489	1.59768	1.7084	0.83907	1.64263	1.3314	1.48253	1.23625	0.704802	1.28592	1.41721	1.02551	1.50501	1.19447	0.474951	1.0641	0.817714	1.49614	1.16436	0.747617	0.196437	0.975313	0.779916	0.602875	0.665061	0.734347	0.205088	0.631782	0.903684	0.808476	1.00807	1.09465	0.781501	1.39485	0.222771	1.43361	1.48737	1.57059	2.0332	1.57047	1.29445
3.75	1.25617	0.99634	1.59138		3.75	1.39802	1.40767	1.23642	1.61877	1.75781	1.73436	0.779494	1.59153	1.3172	1.54821	1.25398	0.619933	1.04555	1.33745	1.14555	1.46246	1.27133	0.529614	0.880052	0.696258	1.47516	1.10158	0.729812	0.184817	0.967328	0.712786	0.663392	0.701803	0.832875	0.183063	0.665455	0.999041	0.788826	0.98757	1.10101	0.803879	1.34024	0.247926	1.50167	1.52418	1.47759	2.10847	1.54785	1.24256
4	1.08503	1.01435	1.47941		4	1.49966	1.41424	1.17771	1.45363	1.60097	1.71343	0.987343	1.46307	1.22979	1.56761	1.25503	0.602062	0.887966	1.32786	1.09952	1.52649	1.1632	0.469326	0.886169	0.622881	1.61505	1.23213	0.683588	0.179761	1.02086	0.892962	0.613849	0.653981	0.785672	0.129237	0.623443	0.989673	0.671275	1.02893	1.08078	0.832623	1.30993	0.248358	1.44556	1.55242	1.37372	2.19205	1.43042	1.39381
4.25	1.15458	1.10371	1.44018		4.25	1.63302	1.34503	1.24616	1.53403	1.61466	1.65247	0.774877	1.55675	1.15918	1.52382	1.13148	0.553503	0.8938	1.34921	1.06766	1.41142	1.19411	0.446205	0.940677	0.623539	1.57932	1.24055	0.577313	0.161578	1.09539	0.849156	0.635293	0.620252	0.739618	0.136829	0.626924	0.849943	0.731933	1.11128	1.16055	0.863023	1.34568	0.19267	1.37524	1.56874	1.29575	2.12112	1.50973	1.22638
4.5	1.21325	0.988381	1.4817		4.5	1.45138	1.41585	1.31505	1.43166	1.58789	1.66211	0.852918	1.28935	1.29028	1.54744	1.13781	0.57528	0.880877	1.19305	0.977591	1.45856	1.36249	0.423819	0.959419	0.565747	1.66314	1.11122	0.500323	0.175275	1.06434	0.860959	0.607484	0.622217	0.716869	0.117217	0.550837	0.933575	0.714299	1.0379	1.11993	0.846506	1.40291	0.177941	1.44787	1.60395	1.32059	2.07249	1.47579	1.10999
4.75	1.19743	1.02728	1.61544		4.75	1.40963	1.42704	1.22924	1.49606	1.53545	1.74136	0.777627	1.2952	1.25487	1.54419	1.29459	0.541143	0.88109	1.12603	0.954561	1.53862	1.33206	0.414128	0.940213	0.575876	1.5872	1.02569	0.54935	0.167376	1.01883	0.947645	0.628309	0.591967	0.710242	0.112746	0.500971	0.875703	0.644464	1.02529	0.993144	0.792345	1.37006	0.183335	1.5087	1.53853	1.36038	2.1937	1.43785	1.21059
5	1.27288	0.904915	1.34784		5	1.35654	1.37047	1.21187	1.56166	1.48036	1.54963	0.685441	1.1794	1.43765	1.50703	1.07374	0.541603	0.903395	1.32163	1.04956	1.49609	1.30064	0.429841	0.92083	0.543373	1.4869	1.03314	0.548146	0.174451	0.995839	1.03001	0.552286	0.59878	0.739714	0.103252	0.538003	0.977227	0.605614	1.06375	1.11079	0.766406	1.29184	0.16095	1.2878	1.68998	1.47512	2.0675	1.34028	1.11511
5.25	1.27084	0.874463	1.57488		5.25	1.46156	1.28711	1.1232	1.4253	1.45134	1.28759	0.773069	0.918965	1.27208	1.2691	1.05443	0.481281	0.902595	1.34851	1.09363	1.60694	1.33896	0.399445	0.993282	0.595431	1.33725	0.986485	0.583361	0.197595	0.968607	1.13116	0.574415	0.628496	0.744541	0.120123	0.548681	0.900674	0.602646	1.04524	0.959855	0.81561	1.57694	0.172492	1.52953	1.61695	1.55067	2.11001	1.48072	1.09198
5.5	1.1825	0.747431	1.42066		5.5	1.3511	1.26367	1.12948	1.48741	1.33408	1.66501	0.685566	0.799528	1.26047	1.36655	1.04179	0.513396	0.91626	1.33456	1.1615	1.59164	1.31521	0.383237	0.974845	0.577045	1.28059	1.05068	0.776234	0.172389	1.02119	1.03652	0.71721	0.593517	0.647723	0.110449	0.574089	0.811071	0.621258	1.13948	1.08031	0.759985	1.62225	0.1827	1.53218	1.65917	1.54354	2.00366	1.45637	1.10157
5.75	1.14923	0.739688	1.6057		5.75	1.62699	1.32654	1.12658	1.40544	1.31299	1.42972	0.676816	0.768003	1.22672	1.40112	1.17734	0.573321	1.01198	1.20346	1.13804	1.5489	1.15019	0.420214	1.07891	0.567899	1.10453	1.10614	1.03775	0.17417	1.02374	0.966873	0.686186	0.547926	0.77616	0.0963059	0.521264	0.836245	0.600191	0.969466	0.957808	0.693275	1.4985	0.179729	1.50536	1.69255	1.50668	1.92411	1.3932	1.14329
6	1.16824	0.749066	1.48335		6	1.59968	1.33614	1.15125	1.4231	1.14439	1.61903	0.618945	0.764456	1.14847	1.39622	1.14058	0.440231	0.865867	1.07208	1.06096	1.6364	1.13882	0.401391	1.03519	0.603846	1.09374	1.12602	0.97132	0.189609	0.951148	0.839236	0.739073	0.502791	0.608879	0.0968521	0.465618	0.835684	0.50424	1.0464	1.01828	0.762302	1.56479	0.141197	1.31228	1.66633	1.47736	2.07208	1.46288	1.1147
6.25	1.0616	0.607541	1.26416		6.25	1.51	1.19647	1.09414	1.35596	1.14465	1.55755	0.611641	0.720277	1.21955	1.49717	1.11431	0.464218	0.876845	1.09629	1.08088	1.57613	1.19112	0.404928	0.99915	0.619765	0.939007	1.16936	0.906546	0.1599	0.949679	0.810362	0.684036	0.513537	0.596147	0.0940245	0.481841	0.870994	0.554027	1.0468	1.01424	0.772627	1.61532	0.150457	1.74175	1.68315	1.41744	2.01185	1.56139	1.16971
6.5	1.08503	0.606279	1.20792		6.5	1.68062	1.18048	1.11777	1.36554	1.25254	1.62396	0.608683	0.69145	1.20973	1.29857	1.12592	0.42241	0.743214	1.03053	1.05333	1.5672	1.13904	0.407642	1.03661	0.636172	0.733621	1.12973	0.793806	0.162475	0.891428	0.879523	0.592152	0.496576	0.57759	0.0996974	0.45569	0.863892	0.550067	1.09628	0.973299	0.841461	1.41087	0.158334	1.70094	1.71457	1.37915	1.92376	1.5723	1.02953
6.75	1.10353	0.656475	1.0202		6.75	1.74556	1.18338	1.05815	1.32231	1.19345	1.62956	0.634517	0.700824	1.18248	1.38365	1.10063	0.425095	0.717213	1.08079	1.19047	1.54245	1.18875	0.391988	0.939064	0.720195	0.654339	1.07027	0.834367	0.191245	0.842804	0.902451	0.540461	0.419713	0.562404	0.0916463	0.428501	0.918136	0.612171	1.11755	1.05112	0.829575	1.64864	0.148409	1.71026	1.66471	1.37626	2.07174	1.59055	0.955747
7	1.14694	0.700479	0.975668		7	1.60055	1.14507	0.982479	1.37219	1.11262	1.39857	0.715715	0.737723	1.24974	1.50396	1.03133	0.37449	0.628633	0.959349	1.21389	1.51624	1.18018	0.400634	0.899028	0.627746	0.64055	0.992392	0.784113	0.164967	0.842566	0.861742	0.610594	0.415175	0.511135	0.0989624	0.411149	0.689009	0.605703	1.09845	1.0481	0.856034	1.61788	0.153959	1.47923	1.75266	1.36225	1.99127	1.66965	0.904451
7.25	1.18376	0.678015	1.17142		7.25	1.52244	1.20333	0.997967	1.31144	1.13674	1.39371	0.631626	0.708483	1.30286	1.63455	1.0401	0.343866	0.585912	1.01853	1.15307	1.51133	1.20587	0.380626	0.932195	0.600935	0.546737	1.08868	0.969832	0.177461	0.857126	0.83649	0.525562	0.426777	0.408932	0.0919402	0.355997	0.758171	0.623683	1.13664	1.06224	0.855723	1.54042	0.142013	1.55553	1.6652	1.35721	1.83986	1.48212	0.908971
7.5	1.16964	0.586991	1.12438		7.5	1.5856	1.17599	1.03769	1.3901	1.3492	1.63489	0.591836	0.795363	1.43209	1.73219	0.910426	0.366589	0.640344	0.841918	1.17977	1.62413	1.1422	0.373556	0.913948	0.632965	0.608864	1.09942	0.911112	0.162967	0.850978	0.925398	0.460875	0.503351	0.400793	0.0674586	0.348199	0.675038	0.604513	1.00949	1.04523	0.826608	1.47117	0.157833	1.48407	1.62726	1.35873	1.97252	1.5246	0.913148
7.75	1.15059	0.551731	1.02199		7.75	1.51141	1.1206	1.03832	1.3476	1.2417	1.44949	0.547743	0.775463	1.14084	1.61368	0.91222	0.355862	0.586333	0.734627	1.22575	1.72643	1.15147	0.372524	0.978526	0.602582	0.584616	1.21236	0.875884	0.185145	0.795892	0.898607	0.418467	0.431954	0.362254	0.0769966	0.361264	0.612472	0.599715	1.08208	1.00986	0.878443	1.60546	0.155084	1.47478	1.60928	1.34834	2.03792	1.7406	0.975361
8	1.09588	0.491688	0.974155		8	1.6258	1.19654	1.11171	1.34963	1.30948	1.49703	0.498612	0.75106	1.30137	1.45529	0.843877	0.379222	0.586356	0.705984	0.983478	1.57094	1.11768	0.315247	0.862672	0.6979	0.581578	1.09117	0.902394	0.152014	0.743258	0.889693	0.41181	0.441304	0.301377	0.0914818	0.33993	0.623381	0.51596	0.897059	1.05895	0.850548	1.67966	0.144145	1.6088	1.60458	1.30322	1.83567	1.70318	0.952207
8.25	1.26346	0.437172	0.948701		8.25	1.49592	1.19242	1.05715	1.32328	1.32044	1.64212	0.556588	0.677336	1.14048	1.55412	0.877801	0.424581	0.630546	0.717881	1.0281	1.63737	1.183	0.348197	0.796033	0.618227	0.487474	1.08552	0.915696	0.144562	0.801305	0.936725	0.399664	0.449457	0.292803	0.0690287	0.313153	0.548158	0.497466	0.957257	1.12307	0.863683	1.5605	0.141528	1.58087	1.70489	1.35587	1.86222	1.48043	0.883365
8.5	1.25311	0.434742	0.852222		8.5	1.35049	1.01245	0.993673	1.24746	1.20489	1.65183	0.549073	0.584395	1.17772	1.50052	0.894233	0.370097	0.684037	0.699233	0.879196	1.63633	1.22818	0.306956	0.958539	0.635956	0.5316	1.09976	0.89564	0.151047	0.914698	0.998907	0.360516	0.436026	0.322169	0.0733553	0.311796	0.602312	0.40281	0.987695	1.10397	0.863131	1.42432	0.123222	1.6037	1.61739	1.33128	1.6934	1.72828	0.83637
8.75	1.3137	0.418923	0.879712		8.75	1.28543	0.98526	0.983723	1.20447	1.52794	1.50578	0.589297	0.633163	1.13939	1.47131	0.828537	0.399376	0.718742	0.590037	0.854741	1.684	1.28781	0.312613	0.981466	0.712055	0.520618	1.12421	0.852642	0.122974	0.937059	0.980206	0.445095	0.381108	0.341327	0.0886273	0.311908	0.600893	0.397606	1.00749	1.03917	0.785501	1.43528	0.132364	1.69697	1.49811	1.40278	1.6988	1.47166	0.880855
9	1.3079	0.382406	0.869444		9	1.33674	1.08806	0.863605	1.20148	1.40763	1.57502	0.633961	0.641918	1.04379	1.38735	0.81452	0.355142	0.85425	0.569082	0.831661	1.60378	1.06122	0.410566	1.00145	0.660357	0.524276	1.17689	0.784871	0.129378	0.854913	0.894143	0.528103	0.386928	0.318761	0.104576	0.292745	0.521737	0.36133	1.06268	1.00192	0.741972	1.46323	0.120821	1.89854	1.60412	1.45445	1.65851	1.62038	0.852414
9.25	1.21725	0.39941	0.809485		9.25	1.52149	1.08503	0.981786	1.19191	1.3788	1.5689	0.719763	0.81751	1.05473	1.50668	0.802477	0.368513	0.849426	0.57123	0.786157	1.61685	1.15199	0.483863	1.04154	0.625628	0.433818	1.06368	0.894838	0.122076	0.859867	0.907917	0.555151	0.421633	0.328134	0.0793898	0.296841	0.515576	0.343455	1.00375	0.907543	0.737932	1.37211	0.126099	1.70494	1.60873	1.52776	1.64018	1.66913	0.860172
9.5	1.26385	0.395629	0.753782		9.5	1.32679	1.09808	0.947135	1.26811	1.36432	1.70441	0.536394	0.720512	1.05262	1.49704	0.794067	0.344542	0.844492	0.566391	0.685036	1.51607	1.2707	0.437494	1.06229	0.631602	0.492378	1.05086	0.824855	0.153809	0.905195	0.91592	0.559103	0.431874	0.301276	0.109296	0.311563	0.462277	0.353605	1.07197	1.03643	0.732566	1.43716	0.148435	1.60936	1.54163	1.44623	1.72207	1.59753	0.926866
9.75	1.28216	0.396813	0.716653		9.75	1.29581	1.08856	0.931964	1.20385	1.43949	1.68831	0.573119	0.893694	1.03071	1.47317	0.808876	0.315323	0.645049	0.578599	0.737663	1.47195	1.12772	0.428578	1.03949	0.582711	0.444402	1.01925	0.773281	0.164629	1.01306	0.968218	0.570913	0.454595	0.333035	0.0817447	0.251244	0.434644	0.348973	0.944066	1.11009	0.815956	1.43539	0.126775	1.59906	1.46192	1.52152	1.54421	1.4692	0.904126
10	1.40981	0.438317	0.737793		10	1.22831	1.06799	0.983667	1.12515	1.45783	1.66904	0.596834	0.795252	1.05033	1.47818	0.811816	0.348924	0.606237	0.55182	0.722502	1.47088	1.1519	0.461835	1.17528	0.541439	0.44591	0.963744	0.844705	0.130674	1.04638	0.88756	0.511163	0.408181	0.321449	0.08604	0.238922	0.451702	0.281527	1.04052	0.986515	0.791501	1.34281	0.127649	1.53239	1.56981	1.42892	1.53778	1.39698	0.825844
10.25	1.34596	0.448017	0.700205		10.25	1.35563	1.04966	1.00055	1.36024	1.3588	1.65575	0.571273	0.812158	0.942613	1.55001	0.867107	0.37606	0.613164	0.5451	0.660361	1.51342	1.11894	0.448967	1.21145	0.580589	0.39491	0.905519	0.834576	0.131964	1.01784	0.798384	0.463121	0.408106	0.26312	0.0585934	0.266108	0.417727	0.269854	1.16527	0.999615	0.795135	1.2676	0.117791	1.51179	1.60676	1.38167	1.60317	1.29282	0.874848
10.5	1.39436	0.416323	0.731043		10.5	1.26091	1.05388	1.05705	1.24667	1.33915	1.58788	0.601123	0.81724	0.992966	1.42462	0.815637	0.311563	0.553298	0.515839	0.78167	1.49994	1.03943	0.437713	1.18944	0.496	0.369279	0.880656	0.830318	0.12865	1.0393	0.66443	0.415938	0.4022	0.253691	0.0980449	0.262907	0.476115	0.247536	1.05802	1.02091	0.726484	1.32652	0.124832	1.53849	1.58208	1.40879	1.66469	1.21437	0.833988
10.75	1.39702	0.398827	0.63108		10.75	1.18675	0.899695	0.982692	1.2143	1.2084	1.5514	0.476674	0.805321	0.958695	1.41156	0.764928	0.300037	0.539304	0.54178	0.697396	1.58736	1.15575	0.460326	1.16159	0.585675	0.367854	0.851063	0.828524	0.113636	1.03324	0.610751	0.430903	0.415412	0.288937	0.106105	0.250174	0.452235	0.255421	1.04605	1.06285	0.756569	1.28103	0.131783	1.451	1.49655	1.30214	1.53077	1.3066	0.729312
11	1.4139	0.378979	0.595288		11	1.36467	0.968327	1.13572	1.24191	1.1615	1.53505	0.585428	0.806331	1.04803	1.53627	0.778742	0.313596	0.631641	0.666619	0.686905	1.43717	1.15154	0.332945	1.21441	0.629909	0.385581	0.887882	0.85923	0.125931	1.02268	0.566788	0.445543	0.367055	0.261471	0.0820916	0.263382	0.553161	0.228169	0.97433	1.02107	0.74923	1.25686	0.134483	1.5184	1.71298	1.27745	1.56678	1.27801	0.822643
11.25	1.28375	0.409086	0.594801		11.25	1.39754	0.849613	1.14547	1.18817	1.18447	1.52575	0.49656	0.720573	1.03016	1.47228	0.741582	0.265892	0.581141	0.553992	0.579088	1.52776	1.13417	0.315276	1.05755	0.598965	0.355806	0.965892	0.806235	0.108402	0.922901	0.476677	0.480974	0.371173	0.2383	0.0902196	0.240378	0.476155	0.239625	0.96423	1.02566	0.740238	1.18091	0.118599	1.45435	1.68989	1.35013	1.45691	1.43731	0.768425
11.5	1.29173	0.40256	0.564394		11.5	1.20468	0.796072	1.0626	1.09671	1.1201	1.55292	0.53488	0.745342	1.05034	1.38632	0.710342	0.223913	0.671798	0.511869	0.586313	1.40463	1.18898	0.245987	1.2088	0.515931	0.3937	1.00389	0.796565	0.127764	1.00446	0.489795	0.509077	0.365643	0.285468	0.0924766	0.272145	0.548568	0.215189	0.950238	1.0118	0.713827	1.06784	0.137425	1.45613	1.51435	1.11743	1.46424	1.33202	0.669421
11.75	1.23714	0.464789	0.564318		11.75	1.2295	0.69499	1.04319	1.10655	1.11341	1.45156	0.591633	0.709031	0.932445	1.3282	0.678516	0.250359	0.533377	0.586419	0.560448	1.26225	1.11317	0.274345	1.15337	0.615195	0.366683	0.941133	0.845627	0.144815	0.996747	0.46594	0.449035	0.345833	0.258357	0.0881351	0.282146	0.594896	0.245349	0.971402	0.951751	0.700699	1.1718	0.121157	1.36711	1.58393	0.954111	1.49558	1.31169	0.764599
12	1.35869	0.44115	0.592997		12	1.19344	0.742171	1.04164	1.2401	1.04449	1.68061	0.560455	0.706624	0.838834	1.29841	0.77736	0.234145	0.633901	0.498238	0.633143	1.36891	1.12381	0.257204	1.17023	0.528899	0.352066	1.10536	0.757125	0.153921	0.900046	0.44362	0.437119	0.348087	0.244449	0.0813053	0.242671	0.661687	0.250888	0.96123	0.98123	0.721101	1.11664	0.111448	1.40731	1.39574	1.10982	1.43286	1.2888	0.695804
12.25	1.38325	0.435304	0.531429
12.5	1.40977	0.42743	0.496338
12.75	1.26774	0.424347	0.512794
13	1.14144	0.331908	0.500923
13.25	1.11478	0.329719	0.558747
13.5	1.11332	0.360397	0.489899
13.75	1.14571	0.351475	0.49897
14	1.12569	0.318356	0.495323
14.25	1.00813	0.315507	0.608368
14.5	1.01234	0.295627	0.552567
14.75	1.0908	0.300033	0.555193
15	1.15346	0.305014	0.601047
15.25	1.09445	0.350254	0.512051
15.5	1.15084	0.332178	0.526889
15.75	1.04797	0.358996	0.523129
16	1.06217	0.359477	0.505574
16.25	1.12106	0.422356	0.643462
16.5	1.08709	0.400848	0.491729
16.75	1.10864	0.363571	0.456036
17	1.20773	0.354257	0.471316
17.25	1.21457	0.408945	0.514405
[truncated: 20 more columns]

## Sheet: Figure 3
Figure 3a															Figure 3b
4 example cells - position (μm) relative to reference frame. Reference frame set as x(0) is ventricle y(0) is dorsal-most part of floorplate															Position (μm) relative to reference frame. Reference frame set as x(0) is ventricle y(0) is dorsal-most part of floorplate
Cluster	1			2			3			4
Time (hrs)	Track 0 Position X Reference Frame	Track 0 Position Y Reference Frame	Track 0 Position Z Reference Frame	Track 7 Position X Reference Frame	Track 7 Position Y Reference Frame	Track 7 Position Z Reference Frame	Track 15 Position X Reference Frame	Track 15 Position Y Reference Frame	Track 15 Position Z Reference Frame	Track 17 Position X Reference Frame	Track 17 Position Y Reference Frame	Track 17 Position Z Reference Frame			Time (hrs)	1000000000Position X Reference Frame	1000000000Position Y Reference Frame	1000000000Position Z Reference Frame	1000000002Position X Reference Frame	1000000002Position Y Reference Frame	1000000002Position Z Reference Frame	1000000005Position X Reference Frame	1000000005Position Y Reference Frame	1000000005Position Z Reference Frame	1000000006Position X Reference Frame	1000000006Position Y Reference Frame	1000000006Position Z Reference Frame	1000000007Position X Reference Frame	1000000007Position Y Reference Frame	1000000007Position Z Reference Frame	1000000008Position X Reference Frame	1000000008Position Y Reference Frame	1000000008Position Z Reference Frame	1000000009Position X Reference Frame	1000000009Position Y Reference Frame	1000000009Position Z Reference Frame	1000000010Position X Reference Frame	1000000010Position Y Reference Frame	1000000010Position Z Reference Frame	1000000012Position X Reference Frame	1000000012Position Y Reference Frame	1000000012Position Z Reference Frame	1000000013Position X Reference Frame	1000000013Position Y Reference Frame	1000000013Position Z Reference Frame	1000000014Position X Reference Frame	1000000014Position Y Reference Frame	1000000014Position Z Reference Frame	1000000015Position X Reference Frame
0	45.0276	198.864	4.38137	58.1142	144.157	15.175	73.9926	165.367	25.3472	51.3437	129.202	35.9846			0	45.0276	198.864	4.38137	37.5324	207.995	9.44342	-25.7514	220.76	7.96542	-6.77131	214.413	9.60069	-58.1142	144.157	15.175	-2.93859	189.27	19.2522	-106.198	181.142	19.4856	-78.4251	145.356	16.7488	16.5123	87.528	22.3857	-8.47109	64.7879	21.056	67.7109	169.704	25.5723	73.9926
0.25	46.2635	197.396	6.79209	54.735	146.027	16.5177	75.0546	164.503	26.765	51.9878	128.424	36.4315			0.25	46.2635	197.396	6.79209	41.0841	207.31	10.3721	-22.7513	221.5	8.85378	-2.93125	214.828	9.5861	-54.735	146.027	16.5177	1.05004	190.214	18.7402	-101.83	182.858	19.4956	-77.5142	146.405	15.5423	18.2721	84.1235	22.8917	-8.32819	68.0804	21.1967	68.1316	168.347	27.2351	75.0546
0.5	47.8954	196.674	6.84705	58.1317	147.054	16.5676	75.0555	163.619	28.9507	50.943	128.827	36.5993			0.5	47.8954	196.674	6.84705	39.2353	207.471	12.205	-19.142	223.67	9.16419	0.267231	215.582	9.71379	-58.1317	147.054	16.5676	3.49696	190.602	18.9912	-99.8755	185.057	19.977	-69.8048	148.073	17.9185	23.1948	84.1493	22.6546	-3.76644	69.5136	23.7998	70.1621	168.891	27.9829	75.0555
0.75	50.3146	196.292	7.97527	56.0725	148.132	16.3198	76.5697	162.654	31.3813	51.9117	127.835	37.7351			0.75	50.3146	196.292	7.97527	43.5334	206.731	13.26	-16.4736	222.878	10.0696	1.53403	214.896	10.8226	-56.0725	148.132	16.3198	6.44857	190.508	18.8618	-97.8768	187.601	19.6821	-66.8274	149.828	17.6217	24.3979	85.4671	22.5175	-5.66438	68.8905	27.5263	71.1838	168.258	29.5735	76.5697
1	52.2718	195.782	7.69281	55.3483	148.682	15.301	77.5861	161.62	31.5057	52.9605	126.009	38.4626			1	52.2718	195.782	7.69281	43.5237	204.56	13.873	-12.0005	224.675	10.3947	3.11884	214.271	12.1169	-55.3483	148.682	15.301	6.37718	191.941	18.3621	-96.3026	189.135	20.0614	-64.4471	150.046	16.9959	29.7614	84.9694	23.8897	-4.00078	71.3133	27.4619	70.2677	167.101	30.6387	77.5861
1.25	56.1476	195.968	9.41177	53.1208	148.637	14.7099	77.8565	160.895	32.1905	54.5021	126.182	40.0447			1.25	56.1476	195.968	9.41177	43.4775	204.567	14.5748	-8.83421	224.899	11.2581	5.51918	214.736	12.4143	-53.1208	148.637	14.7099	9.34364	191.525	19.1304	-93.1907	190.981	20.2953	-62.8993	151.045	16.7464	31.2471	85.9929	23.7098	-2.59749	73.3458	28.0969	68.2891	165.014	31.4107	77.8565
1.5	55.6261	194.678	11.6354	51.4002	147.932	14.1904	78.3643	159.782	33.2954	52.6307	124.954	40.5402			1.5	55.6261	194.678	11.6354	45.4471	203.591	15.745	-7.11829	226.493	11.7273	9.02639	214.923	12.9824	-51.4002	147.932	14.1904	12.6646	191.242	19.9275	-91.0608	192.366	18.8413	-61.7034	152.355	16.1708	31.0108	85.431	23.0031	-6.76826	69.8857	24.6627	67.388	163.282	33.1851	78.3643
1.75	53.2605	193.644	10.7775	51.8879	147.794	14.1734	79.5529	159.976	33.6135	52.7785	124.669	40.4688			1.75	53.2605	193.644	10.7775	48.16	203.755	15.8048	-6.85777	225.828	11.9087	9.75393	215.513	12.953	-51.8879	147.794	14.1734	14.7026	189.781	18.3864	-91.5254	191.523	18.4886	-61.7099	152.338	15.8849	36.6272	84.8233	22.8992	-10.0359	70.767	23.9497	66.9886	164.348	32.4844	79.5529
2	51.1024	194.905	12.0396	46.617	147.836	17.2159	79.4168	160.463	33.9489	50.831	126.917	42.559			2	51.1024	194.905	12.0396	44.3011	205.022	16.7962	-12.5305	223.53	9.06688	10.3603	216.827	14.0978	-46.617	147.836	17.2159	16.1069	189.537	16.291	-90.5052	189.868	18.0158	-58.6074	151.116	14.2405	37.4966	86.101	21.6768	-11.6174	71.699	24.172	66.967	164.554	32.1961	79.4168
2.25	46.9638	196.589	14.1426	41.3079	147.18	17.0574	81.6549	158.083	33.7899	48.7454	127.527	42.8737			2.25	46.9638	196.589	14.1426	44.5764	204.599	17.1187	-15.2126	223.852	11.3149	10.1119	217.077	14.4067	-41.3079	147.18	17.0574	17.9931	188.693	15.0775	-92.1634	190.214	17.9692	-57.6592	150.135	15.4623	38.3336	86.7543	22.844	-12.3373	70.1218	23.3429	67.4844	164.628	32.5202	81.6549
2.5	45.0625	197.866	14.885	40.0562	146.915	17.2247	84.1316	158.543	33.3112	45.203	129.107	45.0622			2.5	45.0625	197.866	14.885	46.8659	203.68	17.524	-16.6191	223.887	10.6741	9.88943	217.68	13.3962	-40.0562	146.915	17.2247	18.8887	188.911	15.1229	-90.4321	190.898	18.07	-58.1797	149.258	14.6029	38.2823	84.2905	18.0853	-11.2864	69.8124	23.7588	66.9101	165.401	32.3236	84.1316
2.75	25.3682	203.757	13.4652	39.9074	145.93	18.9174	83.0908	158.868	33.0852	50.0771	126.761	42.9329			2.75	25.3682	203.757	13.4652	40.6768	204.169	21.7304	-11.9395	223.701	13.0468	10.2107	216.868	12.6172	-39.9074	145.93	18.9174	21.5377	188.575	15.3947	-90.7069	189.748	18.2207	-60.3103	148.661	14.4112	35.3274	85.3605	23.3674	-10.5462	68.8987	22.9775	69.039	164.476	32.8642	83.0908
3	5.84696	203.889	37.3369	40.3513	144.865	18.5764	85.495	158.439	33.929	43.7877	128.098	46.1168			3	5.84696	203.889	37.3369	43.8965	202.027	20.3109	-10.5286	223.421	12.0517	10.9106	215.719	12.9778	-40.3513	144.865	18.5764	22.3392	186.394	17.0438	-90.6395	189.555	18.731	-60.5214	149.127	14.7611	35.446	84.0883	24.0384	-10.315	69.9803	24.4366	69.0231	161.883	33.6008	85.495
3.25	-0.04733	204.203	37.0914	43.602	144.876	17.2037	83.933	159.033	35.3977	44.6328	128.108	46.7662			3.25	-0.04733	204.203	37.0914	40.6764	201.512	21.3008	-11.9153	221.042	10.106	10.6711	216.13	12.8538	-43.602	144.876	17.2037	24.4319	187.744	14.7184	-90.6017	190.912	18.7741	-60.9364	148.096	15.0735	37.4982	84.9891	24.4034	-13.9769	67.0645	23.3333	65.0994	162.022	34.0783	83.933
3.5	0.12469	206.772	43.5476	45.9292	145.002	15.1917	83.4271	157.383	36.585	44.4187	126.236	46.4922			3.5	0.12469	206.772	43.5476	40.9175	201.17	20.3798	-12.8687	220.798	11.4774	8.68697	214.329	12.3087	-45.9292	145.002	15.1917	25.0652	188.684	14.2205	-91.7755	189.875	21.4392	-60.7264	148.338	16.3116	36.209	85.0933	24.5442	-12.0562	67.3709	22.826	62.4351	160.388	35.294	83.4271
3.75	4.59574	203.738	31.3008	49.292	143.657	16.4355	84.2959	157.386	35.8832	43.7432	126.368	45.8414			3.75	4.59574	203.738	31.3008	37.0158	203.138	21.6924	-13.7121	220.918	10.3498	9.72867	215.277	11.7249	-49.292	143.657	16.4355	23.9407	184.631	13.9134	-92.0528	189.594	19.7686	-63.6353	147.364	17.2947	36.4408	85.6749	24.5084	-12.8408	67.7355	23.2902	58.8057	160.183	35.3927	84.2959
4	6.77322	200.6	25.5998	54.5369	144.45	13.3255	85.3011	156.069	36.8408	39.3105	123.347	47.1303			4	6.77322	200.6	25.5998	28.9503	202.833	22.5895	-14.0052	220.091	10.662	8.28325	216.463	11.7154	-54.5369	144.45	13.3255	22.6225	184.005	13.9701	-87.7339	189.24	19.4677	-64.8507	148.746	18.1212	36.3506	83.9247	24.9649	-12.164	68.1842	23.3329	56.7291	158.975	37.1158	85.3011
4.25	11.121	199.416	28.9775	55.0098	144.37	13.5568	87.9743	154.283	37.4109	37.4606	122.698	47.5771			4.25	11.121	199.416	28.9775	27.094	202.93	23.8025	-12.216	219.544	11.3016	12.7433	215.207	11.7834	-55.0098	144.37	13.5568	25.4212	182.526	13.5757	-92.0369	187.611	18.75	-65.6982	148.345	18.1108	37.7065	83.0018	24.8805	-11.4527	66.6847	24.2926	60.1842	159.727	36.9693	87.9743
4.5	23.0653	199.769	29.359	56.8553	144.352	13.345	88.0426	152.159	37.6944	40.389	120.559	47.7615			4.5	23.0653	199.769	29.359	26.1139	201.422	29.7924	-12.041	219.365	10.428	13.4281	214.271	12.1677	-56.8553	144.352	13.345	26.2304	183.419	12.5681	-92.7394	187.847	18.9247	-68.1503	148.073	18.3955	36.61	83.1056	24.6117	-11.0603	66.9385	25.6077	60.1291	157.869	37.6522	88.0426
4.75	21.1352	200.386	28.2867	56.6913	144.554	13.0306	89.1914	153.445	36.2907	40.5952	120.604	48.3907			4.75	21.1352	200.386	28.2867	29.7288	200.568	23.2042	-11.6946	220.729	11.0917	12.5451	214.254	10.8277	-56.6913	144.554	13.0306	24.9588	184.213	12.2929	-92.5795	187.45	19.5427	-67.2105	148.663	17.8401	38.914	82.0821	24.969	-9.55052	66.3186	25.053	55.7426	157.69	38.9798	89.1914
5	22.3095	201.925	29.1006	57.1035	144.545	13.2486	89.1133	152.375	35.9056	40.6616	119.581	49.0153			5	22.3095	201.925	29.1006	30.1966	202.961	22.1126	-12.7411	221.88	11.0363	10.9098	213.1	12.1392	-57.1035	144.545	13.2486	26.7489	185.972	9.85494	-95.6311	189.504	18.4067	-70.7125	148.552	15.9457	36.0508	82.0415	24.4444	-9.43034	65.6266	25.9307	57.8355	155.528	38.5207	89.1133
5.25	18.879	200.425	30.449	57.777	144.2	12.8254	89.412	152.047	35.2125	38.4678	119.957	48.5583			5.25	18.879	200.425	30.449	30.3031	205.996	21.8285	-14.4944	221.612	11.2356	10.7821	213.465	12.3861	-57.777	144.2	12.8254	26.3698	187.066	8.70433	-100.367	189.65	18.9164	-76.6622	148.521	15.1774	37.9217	81.9902	24.6573	-10.009	67.7333	26.3257	59.5748	154.947	35.4467	89.412
5.5	16.1879	198.15	29.9686	57.3659	141.116	13.2877	88.3828	152.572	36.4115	42.9221	119.906	48.315			5.5	16.1879	198.15	29.9686	32.2008	205.29	21.1405	-15.8338	219.797	10.4438	9.70137	215.028	12.4174	-57.3659	141.116	13.2877	26.7447	187.913	13.4659	-102.31	186.441	18.8459	-79.465	146.333	16.6903	39.5453	81.8967	25.051	-11.127	69.8711	23.9868	60.3838	154.482	36.2009	88.3828
5.75	20.4132	197.054	27.5396	56.4739	139.159	13.7752	88.9981	154.958	34.9725	44.4406	117.708	48.7441			5.75	20.4132	197.054	27.5396	31.5545	206.144	20.4168	-15.8782	220.744	10.9093	10.1619	215.792	12.3556	-56.4739	139.159	13.7752	25.8934	188.66	13.5426	-101.119	185.67	19.2542	-81.4437	144.769	16.3603	40.3894	81.0505	25.136	-8.84055	70.092	26.1303	57.743	156.081	34.2499	88.9981
6	19.9416	197.441	25.331	59.5444	138.575	13.8952	90.7896	155.812	34.0947	49.8714	118.319	48.4579			6	19.9416	197.441	25.331	32.3775	205.723	18.9141	-16.1616	220.035	11.2765	9.11201	216.712	12.2304	-59.5444	138.575	13.8952	26.5425	187.834	13.9761	-103.092	186.518	18.114	-82.685	144.448	16.0626	40.9688	82.0529	24.8789	-12.7962	70.5195	25.4814	62.9953	156.262	34.1597	90.7896
6.25	17.8492	196.789	26.0594	60.1893	138.14	13.3199	93.679	154.415	33.6079	50.266	116.87	48.3537			6.25	17.8492	196.789	26.0594	37.0841	205.531	15.9237	-16.9593	221.916	12.2159	7.75483	216.584	13.3621	-60.1893	138.14	13.3199	27.4999	188.06	13.5147	-104.09	187.079	18.1545	-80.8456	142.931	14.492	41.3466	82.467	24.9668	-14.4481	70.9952	26.7669	58.9954	158.033	33.3539	93.679
6.5	18.9586	194.648	23.9637	61.643	138.581	12.7806	94.6119	154.182	33.3907	50.4184	116.958	48.4181			6.5	18.9586	194.648	23.9637	39.0443	204.521	16.2006	-16.7354	222.733	12.3546	4.25438	216.697	13.9642	-61.643	138.581	12.7806	27.8562	185.225	12.3249	-104.232	185.929	17.901	-81.7838	142.785	13.8568	41.1125	82.6491	24.6703	-17.0035	70.69	24.6509	56.9648	158.534	33.57	94.6119
6.75	21.7981	194.569	21.7062	61.9181	138.614	12.6401	96.6355	154.64	33.4491	52.6085	118.142	48.2365			6.75	21.7981	194.569	21.7062	39.913	204.263	16.2691	-17.8024	224.466	12.9732	3.9822	216.3	14.9657	-61.9181	138.614	12.6401	26.3924	185.679	13.8448	-105.546	186.067	17.5777	-81.3692	144.012	13.886	41.0516	84.6148	24.6321	-17.3341	73.6687	24.968	59.3875	158.297	33.2097	96.6355
7	26.9272	194.582	21.3533	62.8894	140.128	12.2808	97.5409	154.443	34.4836	56.8248	118.816	47.0054			7	26.9272	194.582	21.3533	39.7197	203.545	16.1811	-19.1069	224.559	13.6857	4.33738	215.869	14.4631	-62.8894	140.128	12.2808	30.1075	185.311	11.3698	-104.841	185.221	18.5577	-78.5577	143.41	13.2689	41.4519	84.3245	24.2028	-13.6319	72.8231	27.5798	63.0787	156.848	34.1014	97.5409
7.25	31.5075	195.682	21.5185	63.6069	140.472	12.6777	96.6747	153.524	34.6165	58.6558	119.111	46.6449			7.25	31.5075	195.682	21.5185	43.4398	203.903	16.3529	-23.1166	226.895	12.5331	1.96516	216.491	19.1441	-63.6069	140.472	12.6777	26.8706	184.962	10.8429	-107.843	185.516	18.2025	-78.4677	142.985	13.2275	40.4493	85.1417	24.3178	-14.3531	74.1854	25.2774	64.2944	158.324	33.6698	96.6747
7.5	35.0774	198.129	19.615	59.5957	141.096	13.0344	98.5579	153.417	34.9993	63.5006	119.507	43.972			7.5	35.0774	198.129	19.615	44.8642	203.255	16.6104	-21.7061	226.104	12.5805	-0.734403	218.038	21.2849	-59.5957	141.096	13.0344	24.8722	184.376	12.0592	-110.975	187.104	17.8366	-78.1533	144.658	14.0037	37.7284	87.3073	23.4022	-13.7793	74.129	25.6712	65.9164	158.226	32.8835	98.5579
7.75	37.8541	196.617	19.7566	60.6768	141.694	13.3884	98.4847	153.17	34.8535	68.1849	119.638	43.2081			7.75	37.8541	196.617	19.7566	42.014	204.615	15.6631	-24.6152	225.546	12.3897	-3.8015	218.206	21.14	-60.6768	141.694	13.3884	27.5444	185.284	13.7528	-111.789	186.227	18.8706	-79.55	144.014	13.8631	38.2847	86.091	24.1061	-14.5882	74.9638	24.2726	65.965	158.609	32.8889	98.4847
8	37.7999	196.561	20.7565	61.2559	141.207	14.1753	97.1403	152.79	34.3841	65.5471	121.36	43.7118			8	37.7999	196.561	20.7565	42.2269	204.134	15.408	-25.0088	226.006	10.1999	-3.40635	219.296	20.5365	-61.2559	141.207	14.1753	25.4927	185.134	14.2939	-112.354	189.076	21.2404	-80.8221	144.646	14.5526	38.0356	85.6853	24.0611	-16.1337	74.9822	24.4974	66.6766	158.944	32.6497	97.1403
8.25	38.0113	196.018	13.7683	60.8314	142.215	14.0688	94.9019	152.405	35.0196	69.0285	121.881	42.0833			8.25	38.0113	196.018	13.7683	46.4692	204.222	16.5738	-25.1871	227.067	10.9425	-1.67736	219.705	19.8788	-60.8314	142.215	14.0688	24.7125	185.549	13.9775	-111.885	190.822	17.6508	-80.2897	143.342	12.8722	38.5879	85.7108	24.0059	-15.2279	75.3076	24.2807	67.5657	159.811	33.5939	94.9019
8.5	42.6404	195.197	13.972	62.9231	142.763	14.1195	95.5619	149.343	36.7826	74.6625	122.487	41.4473			8.5	42.6404	195.197	13.972	48.2098	203.391	17.8959	-23.9348	228.618	12.2336	-3.42662	220.446	21.0491	-62.9231	142.763	14.1195	22.919	184.644	12.6767	-111.519	193.142	18.6861	-82.562	143.739	13.3385	39.0335	85.786	23.6454	-16.0014	74.9176	25.1017	67.7008	160.654	33.3006	95.5619
8.75	45.4014	195.983	19.1884	57.2649	145.101	16.2543	97.719	150.558	36.6281	76.5598	123.445	41.5062			8.75	45.4014	195.983	19.1884	45.7638	205.438	17.0063	-22.4304	227.898	11.9511	-5.64522	221.683	21.1252	-57.2649	145.101	16.2543	24.1088	187.392	14.1878	-108.259	192.972	17.9293	-81.8827	145.436	13.2315	37.106	85.3626	23.3099	-15.4835	74.5763	25.9058	70.8027	161.404	33.5517	97.719
9	44.3314	195.801	21.2919	53.5223	145.361	18.1994	100.643	148.122	37.4626	79.4176	124.046	41.582			9	44.3314	195.801	21.2919	43.8196	207.467	20.3319	-23.1459	228.024	12.0982	-5.29003	220.816	21.278	-53.5223	145.361	18.1994	23.4631	187.391	13.0335	-106.555	189.742	18.4717	-82.8155	146.417	13.9006	37.9944	85.8655	23.3186	-14.4944	75.5234	24.5355	72.5887	162.049	33.4527	100.643
9.25	46.0746	196.419	19.395	55.8909	146.736	18.0553	100.17	149.951	36.2909	77.5993	125.605	42.1543			9.25	46.0746	196.419	19.395	46.7821	206.276	17.6355	-24.6872	228.446	11.7698	-4.95766	221.931	19.4432	-55.8909	146.736	18.0553	22.2061	188.907	14.538	-106.681	192.552	17.9095	-84.6051	148.298	15.9669	37.9784	86.2712	23.6039	-11.6932	76.3867	28.8804	72.7595	163.642	33.9687	100.17
9.5	46.8312	197.201	19.2698	55.1658	146.665	17.6559	101.202	149.152	37.1665	78.8376	124.386	41.4026			9.5	46.8312	197.201	19.2698	47.773	207.158	18.2231	-24.8948	228.022	12.0703	-6.52597	221.324	20.5304	-55.1658	146.665	17.6559	23.3339	189.53	13.824	-109.093	192.598	17.4451	-85.7184	149.855	16.839	39.9853	87.4452	23.8629	-12.0318	77.7783	29.2028	72.6366	164.167	32.8586	101.202
9.75	46.4483	197.718	19.7115	51.3284	148.408	20.3611	101.382	148.948	37.2889	79.2893	125.751	40.9629			9.75	46.4483	197.718	19.7115	47.9025	207.151	20.108	-23.7989	228.259	12.384	-5.55982	222.71	20.4511	-51.3284	148.408	20.3611	24.6796	187.844	12.6538	-110.505	193.454	17.6853	-85.4054	151.04	16.879	40.9491	89.1395	23.5754	-11.5317	78.8965	28.941	70.4173	165.253	32.687	101.382
10	47.1676	196.962	20.4781	50.8596	149.593	20.8352	101.61	152.363	36.0494	79.4371	127.157	40.3688			10	47.1676	196.962	20.4781	47.5105	209.259	19.6257	-24.877	228.139	11.5917	-7.71209	224.155	21.2485	-50.8596	149.593	20.8352	22.3934	188.069	13.5035	-109.723	191.72	17.3967	-85.0492	153.569	16.8489	40.5501	91.0271	23.3859	-11.5616	78.7811	29.2702	70.2666	166.588	33.0173	101.61
10.25	48.2869	197.632	20.8823	55.1966	149.884	17.676	105.142	150.885	37.4461	78.8485	126.716	40.6953			10.25	48.2869	197.632	20.8823	49.9207	209.824	20.6591	-25.3354	227.276	10.542	-6.4968	224.283	20.6181	-55.1966	149.884	17.676	20.2007	190.234	14.3215	-109.949	192.419	17.7825	-87.6397	154.861	16.3956	43.4928	91.3727	24.1723	-11.3621	79.0772	29.1547	71.0901	166.981	33.6319	105.142
10.5	47.119	200.611	21.9959	52.9704	150.771	18.1888	106.003	152.427	35.8847	79.4426	127.874	39.8798			10.5	47.119	200.611	21.9959	51.9672	209.155	20.6518	-26.801	227.115	10.5797	-7.38438	224.848	19.805	-52.9704	150.771	18.1888	20.8892	191.062	14.9423	-110.113	194.152	19.1985	-88.0087	155.763	16.2065	42.8921	92.1261	24.0664	-12.7591	80.2302	30.5787	71.3244	167.801	33.339	106.003
10.75	46.5586	199.626	21.8541	58.2624	150.61	17.6985	107.298	150.666	36.4545	78.9322	129.981	40.073			10.75	46.5586	199.626	21.8541	51.8885	209.411	18.5303	-25.2375	227.603	10.9936	-9.67964	224.347	18.8264	-58.2624	150.61	17.6985	25.6749	193.945	18.3734	-111.339	195.079	22.4064	-86.8783	155.924	17.3428	42.1216	93.3443	24.1169	-12.857	81.0459	30.3524	74.0914	169.321	33.5882	107.298
11	46.5954	199.827	20.5914	59.7193	150.562	18.0562	108.392	149.542	36.6728	77.824	131.537	41.2298			11	46.5954	199.827	20.5914	49.3881	212.489	18.9174	-21.8414	226.935	11.448	-9.07974	225.906	18.3926	-59.7193	150.562	18.0562	26.2539	194.854	20.1665	-111.076	196.418	21.8289	-87.9643	154.645	17.034	39.9075	93.5499	22.6658	-13.8763	81.2598	29.3454	75.5962	169.525	33.9629	108.392
11.25	45.4903	197.15	20.8101	59.0539	151.629	19.1318	109.196	153.246	37.2766	77.789	131.283	41.4107			11.25	45.4903	197.15	20.8101	52.6489	209.984	18.4884	-22.1705	227.29	11.1049	-8.55379	226.139	17.359	-59.0539	151.629	19.1318	22.505	196.778	21.5022	-110.755	198.321	22.2294	-87.72	155.556	16.3948	39.3223	94.4477	22.3316	-12.2651	83.1998	30.8035	74.1064	171.26	33.5283	109.196
11.5	47.9496	196.941	21.0017	63.5305	152.393	19.647	113.569	155.547	40.8061	80.269	132.748	42.7345			11.5	47.9496	196.941	21.0017	51.35	213.424	17.3022	-21.0774	228.566	11.2851	-6.77611	229.068	15.5381	-63.5305	152.393	19.647	24.9533	196.436	20.569	-109.728	197.532	20.4194	-88.773	154.766	17.3333	39.7085	94.9976	21.5627	-12.4345	82.596	30.8216	74.091	172.787	33.3532	113.569
11.75	48.8328	197.826	21.023	64.8533	152.791	20.1638	113.378	156.227	41.0687	80.6297	133.447	42.9755			11.75	48.8328	197.826	21.023	55.4282	212.876	17.1772	-19.4072	228.443	11.3621	-5.83679	230.262	17.0297	-64.8533	152.791	20.1638	26.0965	198.11	22.426	-111.267	194.391	18.0107	-88.7948	155.243	17.5469	39.6268	95.0102	21.3974	-12.1682	82.8385	29.1054	75.1438	172.885	33.2894	113.378
12	47.183	199.844	21.5049	66.7014	154.964	20.1031	116.025	157.95	41.1836	81.3944	133.027	42.5887			12	47.183	199.844	21.5049	55.5094	212.693	16.9533	-19.9517	230.306	11.0437	-6.34466	230.543	16.6108	-66.7014	154.964	20.1031	25.9657	200.043	22.6356	-111.267	194.562	18.6994	-89.5301	155.386	17.7264	41.5749	96.476	23.9635	-11.2757	83.6711	29.9986	75.9329	174.11	33.8939	116.025
[truncated: 159 more columns]

## Sheet: Figure 4
	Figure 4a													Figure 4c
	Relative mean Venus::HES5 intensity of whole tissue													Absolute cell trajectories away from ventricle in slices treated with DMSO or DBZ
														X position (μm) relative to reference frame. Reference frame set as x(0) is ventricle y(0) is dorsal-most part of floorplate
		DMSO						2 μM DBZ						DMSO	DMSO	DMSO	DMSO	DMSO	DMSO	DMSO	DMSO	DMSO	DMSO	DMSO	DMSO	DMSO	DMSO	DMSO	DMSO	DMSO	DMSO	DMSO	DMSO	DMSO	DMSO	DMSO	DMSO	DMSO	DMSO	DMSO	DMSO	DMSO	DMSO	DMSO	DMSO	DMSO	DMSO	DMSO	DMSO
	Time (hrs)	1	1	1	1	1	1	1	1	1	1		Time (hrs)	39.0276	37.5324	-25.7514	-6.77131	-58.1142	-2.93859	-106.198	-78.4251	16.5123	-8.47109	67.7109	73.9926	18.1045	51.3437	42.4953	39.0067	-60.0216	-112.614	-46.7042	-60.6453	-67.2605	12.6783	23.3594	105.814	14.96	45.6989	-62.0965	-70.877	-39.0157	-84.4054	-75.9883	-68.8545	-58.4422	-15.5488	-34.4854	-35.6466
	0	0.999932	1.01711	1.00477	0.994905	0.974523	0.966643	1.04341	0.994309	1.00319	0.987076		0	40.2635	41.0841	-22.7513	-2.93125	-54.735	1.05004	-101.83	-77.5142	18.2721	-8.32819	68.1316	75.0546	23.9286	51.9878	46.9541	40.4512	-58.2585	-112.667	-45.3	-63.9663	-66.7494	9.90899	23.7245	108.189	16.598	46.2656	-63.7238	-71.0453	-38.6251	-82.5822	-76.7114	-70.4624	-59.4209	-17.1298	-32.4811	-36.1668
	0.25	0.994773	1.0223	1.01505	0.979273	0.978036	0.952416	1.06682	1.01117	1.01472	0.984564		0.25	41.8954	39.2353	-19.142	0.267231	-58.1317	3.49696	-99.8755	-69.8048	23.1948	-3.76644	70.1621	75.0555	27.8894	50.943	49.0073	41.3999	-57.0954	-109.854	-43.9304	-61.5932	-68.081	13.0989	23.5557	108.6	14.5931	48.5903	-59.3738	-69.2368	-40.4317	-80.3046	-75.8983	-70.5359	-59.2325	-15.2793	-34.9863	-37.6194
	0.5	0.988781	1.02576	1.01868	0.980935	0.990397	0.94939	1.05525	1.02261	1.01984	0.996833		0.5	44.3146	43.5334	-16.4736	1.53403	-56.0725	6.44857	-97.8768	-66.8274	24.3979	-5.66438	71.1838	76.5697	30.4774	51.9117	50.4581	41.8028	-56.3809	-107.237	-42.8964	-59.2171	-67.6585	10.9634	23.4453	109.144	10.7101	49.8531	-57.6852	-69.0874	-42.3137	-79.063	-76.0716	-70.0513	-58.8965	-12.2086	-34.0657	-40.0977
	0.75	0.992973	1.02167	1.00693	0.991301	0.994344	0.936874	1.06037	1.01597	1.00197	0.981698		0.75	46.2718	43.5237	-12.0005	3.11884	-55.3483	6.37718	-96.3026	-64.4471	29.7614	-4.00078	70.2677	77.5861	31.8558	52.9605	54.9515	41.9486	-53.8975	-106.542	-45.4991	-65.3428	-68.7055	12.3462	23.925	109.252	7.83079	46.3256	-56.1535	-71.0812	-44.9852	-80.2389	-76.7137	-70.7794	-53.681	-12.2652	-34.1599	-36.948
	1	0.985722	1.0102	1.02032	0.983065	1.00178	0.923605	1.05229	1.01582	0.989965	0.959149		1	50.1476	43.4775	-8.83421	5.51918	-53.1208	9.34364	-93.1907	-62.8993	31.2471	-2.59749	68.2891	77.8565	32.7967	54.5021	58.7882	42.7341	-51.9179	-103.905	-47.1166	-60.9183	-68.3031	11.7301	25.8331	110.06	4.64037	53.8988	-54.7191	-71.3864	-44.0789	-79.1667	-76.2863	-66.7286	-47.0422	-12.3413	-31.1112	-35.8783
	1.25	0.975379	1.0036	1.01284	0.982593	1.00785	0.920755	1.0443	0.989991	0.959418	0.937873		1.25	49.6261	45.4471	-7.11829	9.02639	-51.4002	12.6646	-91.0608	-61.7034	31.0108	-6.76826	67.388	78.3643	30.3276	52.6307	61.9867	41.2432	-48.755	-102.637	-46.8448	-63.8283	-65.5555	11.9141	26.579	109.629	4.78417	55.7065	-56.8295	-72.5975	-44.8877	-78.9001	-74.5279	-63.9107	-45.364	-12.6093	-31.7772	-38.4286
	1.5	0.985036	0.999129	1.0057	0.984435	1.01181	0.911757	1.03501	0.988445	0.95459	0.944228		1.5	47.2605	48.16	-6.85777	9.75393	-51.8879	14.7026	-91.5254	-61.7099	36.6272	-10.0359	66.9886	79.5529	29.4372	52.7785	66.0541	38.0198	-50.1274	-105.07	-50.0417	-66.5534	-63.7484	11.8446	25.6434	109.844	5.08755	56.0709	-57.3431	-73.7849	-47.194	-79.0764	-75.1763	-61.4881	-43.8258	-11.163	-31.0128	-40.688
	1.75	0.987822	0.988212	1.01046	0.986981	1.00797	0.90011	1.05403	0.992153	0.944995	0.936628		1.75	45.1024	44.3011	-12.5305	10.3603	-46.617	16.1069	-90.5052	-58.6074	37.4966	-11.6174	66.967	79.4168	32.6704	50.831	63.2757	36.8532	-53.2748	-105.295	-50.8543	-64.936	-56.3295	13.5515	33.73	113.187	5.41594	57.2669	-56.1265	-77.1719	-47.0126	-80.0422	-75.1702	-59.4863	-41.4654	-10.235	-30.0258	-38.7156
	2	0.986695	0.991392	1.00636	0.977368	1.01814	0.886301	1.03997	0.97255	0.913782	0.939208		2	40.9638	44.5764	-15.2126	10.1119	-41.3079	17.9931	-92.1634	-57.6592	38.3336	-12.3373	67.4844	81.6549	35.9629	48.7454	63.1099	35.0915	-55.8663	-105.439	-48.1359	-68.9226	-47.9618	16.5302	35.3708	115.108	4.92354	53.9799	-58.4746	-78.86	-48.0195	-80.7393	-74.0711	-60.4076	-42.7757	-10.0266	-27.7852	-37.8362
	2.25	0.99795	0.983798	1.02263	0.976596	1.03864	0.865066	1.02615	0.964941	0.902014	0.915775		2.25	39.0625	46.8659	-16.6191	9.88943	-40.0562	18.8887	-90.4321	-58.1797	38.2823	-11.2864	66.9101	84.1316	40.8009	45.203	59.9137	32.9055	-68.577	-106.201	-51.9444	-75.2795	-31.4256	14.1906	38.46	115.377	7.39787	51.1377	-59.7818	-77.0523	-45.7713	-81.6148	-76.8762	-58.6222	-42.3835	-10.8403	-22.156	-37.7513
	2.5	0.990586	0.971493	1.02988	0.970722	1.02902	0.847636	1.02319	0.954207	0.88915	0.908593		2.5	19.3682	40.6768	-11.9395	10.2107	-39.9074	21.5377	-90.7069	-60.3103	35.3274	-10.5462	69.039	83.0908	47.3263	50.0771	60.362	33.7014	-73.5487	-106.023	-53.8381	-77.3001	-27.3341	16.4716	40.1867	115.745	8.28743	51.7434	-60.8249	-76.5114	-45.8278	-81.8521	-78.0873	-62.036	-44.6171	-12.4426	-20.7695	-34.1103
	2.75	0.990942	0.96984	1.01622	0.956961	1.03548	0.838548	1.01732	0.938346	0.875824	0.912993		2.75	-0.153041	43.8965	-10.5286	10.9106	-40.3513	22.3392	-90.6395	-60.5214	35.446	-10.315	69.0231	85.495	49.5567	43.7877	58.0901	22.9076	-70.0675	-103.561	-57.2739	-77.9712	-25.0774	16.6749	42.7477	115.364	9.93441	54.6093	-63.8305	-77.8353	-45.1852	-83.1785	-79.825	-63.6087	-41.5551	-11.5816	-16.9631	-30.4387
	3	1.00355	0.974118	1.00576	0.953195	1.03446	0.829188	0.986639	0.928823	0.857758	0.899847		3	-6.04733	40.6764	-11.9153	10.6711	-43.602	24.4319	-90.6017	-60.9364	37.4982	-13.9769	65.0994	83.933	52.6459	44.6328	58.0219	18.4516	-72.0492	-105.02	-61.272	-79.3421	-16.6866	15.0807	43.267	114.837	12.0057	57.0164	-65.0344	-78.0107	-43.7555	-90.2732	-78.926	-57.5427	-38.9354	-11.6301	-15.1687	-33.7058
	3.25	1.00423	0.969501	1.00593	0.954084	1.03524	0.829711	0.990609	0.896682	0.846399	0.882396		3.25	-5.87531	40.9175	-12.8687	8.68697	-45.9292	25.0652	-91.7755	-60.7264	36.209	-12.0562	62.4351	83.4271	60.3066	44.4187	56.1055	11.3235	-74.2052	-106.117	-61.0491	-78.6155	-12.221	10.9274	41.9189	115.426	10.974	52.1583	-70.9946	-80.5919	-43.0129	-90.7353	-83.5329	-65.3884	-41.8762	-12.897	-15.5569	-37.6719
	3.5	0.98875	0.953705	1.02759	0.95057	1.00815	0.813443	0.97947	0.884311	0.830935	0.887022		3.5	-1.40426	37.0158	-13.7121	9.72867	-49.292	23.9407	-92.0528	-63.6353	36.4408	-12.8408	58.8057	84.2959	63.3193	43.7432	52.4781	9.16926	-72.6785	-105.36	-62.6006	-84.639	-13.1057	13.8203	42.1206	114.57	11.5319	54.5664	-73.7616	-83.6278	-37.1651	-97.8723	-85.1729	-58.1489	-42.5805	-12.062	-21.7273	-37.2526
	3.75	0.993949	0.953779	1.00256	0.94027	1.00983	0.798186	0.960535	0.873671	0.810151	0.86142		3.75	0.773222	28.9503	-14.0052	8.28325	-54.5369	22.6225	-87.7339	-64.8507	36.3506	-12.164	56.7291	85.3011	67.3123	39.3105	49.2703	3.5482	-74.4054	-106.96	-66.4308	-87.7925	-18.3505	16.5003	41.4872	114.813	13.4056	47.7102	-75.4215	-84.8898	-37.4841	-102.275	-85.7061	-59.4551	-44.7498	-11.7554	-22.2291	-37.0465
	4	1.00201	0.960481	1.00493	0.929362	0.990702	0.798531	0.944403	0.863533	0.789067	0.862662		4	5.121	27.094	-12.216	12.7433	-55.0098	25.4212	-92.0369	-65.6982	37.7065	-11.4527	60.1842	87.9743	70.1268	37.4606	43.7472	0.359427	-76.9488	-108.199	-66.8342	-84.4866	-21.7008	12.298	45.1579	114.44	14.2764	45.1313	-77.1467	-86.6924	-36.7246	-105.193	-84.7313	-62.1251	-43.2632	-9.94999	-19.5271	-35.0821
	4.25	1.00416	0.961295	1.02615	0.92612	0.984017	0.777931	0.93812	0.846502	0.787344	0.850409		4.25	17.0653	26.1139	-12.041	13.4281	-56.8553	26.2304	-92.7394	-68.1503	36.61	-11.0603	60.1291	88.0426	71.9871	40.389	41.5661	3.72452	-75.1599	-107.68	-69.2075	-85.0198	-24.3954	11.2378	45.8159	113.886	17.9304	44.3908	-77.7505	-85.9539	-38.4842	-107.283	-84.7181	-61.5818	-43.4696	-14.1643	-19.824	-36.6611
	4.5	0.992196	0.949973	1.00776	0.924818	0.956485	0.782552	0.916392	0.8322	0.763137	0.83621		4.5	15.1352	29.7288	-11.6946	12.5451	-56.6913	24.9588	-92.5795	-67.2105	38.914	-9.55052	55.7426	89.1914	70.6877	40.5952	42.6358	8.50146	-73.4794	-107.854	-68.9578	-88.1756	-33.2205	18.3443	46.5784	114.346	22.565	39.0184	-76.6827	-84.2075	-37.6557	-110.64	-85.2823	-61.5053	-47.4904	-17.862	-13.8123	-39.7464
	4.75	1.00068	0.954514	1.02012	0.923134	0.964168	0.768672	0.897715	0.842254	0.755042	0.832685		4.75	16.3095	30.1966	-12.7411	10.9098	-57.1035	26.7489	-95.6311	-70.7125	36.0508	-9.43034	57.8355	89.1133	72.6837	40.6616	45.0161	7.45094	-78.5476	-109.176	-61.8261	-89.1949	-38.3533	19.1543	45.4732	112.797	20.469	35.4433	-77.4103	-83.1678	-35.0314	-111.308	-85.7375	-59.5649	-45.0149	-19.9579	-16.5745	-40.8836
	5	1.00551	0.95262	1.0234	0.924714	0.960895	0.772997	0.876391	0.81343	0.732228	0.836243		5	12.879	30.3031	-14.4944	10.7821	-57.777	26.3698	-100.367	-76.6622	37.9217	-10.009	59.5748	89.412	71.0434	38.4678	42.6711	11.1985	-73.3074	-110.331	-58.3568	-86.7269	-50.4043	15.4537	43.6556	113.395	13.3198	29.7336	-78.0059	-84.3301	-38.9081	-112.575	-85.7031	-59.0471	-47.2492	-16.0269	-10.4802	-41.3624
	5.25	1.00067	0.955258	1.01163	0.924854	0.959518	0.762679	0.86216	0.789568	0.730572	0.812957		5.25	10.1879	32.2008	-15.8338	9.70137	-57.3659	26.7447	-102.31	-79.465	39.5453	-11.127	60.3838	88.3828	73.0077	42.9221	47.2393	13.0269	-78.144	-110.335	-59.0571	-85.7603	-54.3246	18.302	40.5564	114.319	9.12723	29.5204	-71.2954	-85.3937	-40.0946	-114.73	-85.7429	-56.9597	-45.889	-16.7458	-11.0119	-44.2863
	5.5	1.00377	0.964112	1.02302	0.926934	0.944888	0.740436	0.856658	0.775123	0.718366	0.787668		5.5	14.4132	31.5545	-15.8782	10.1619	-56.4739	25.8934	-101.119	-81.4437	40.3894	-8.84055	57.743	88.9981	71.4834	44.4406	45.0304	14.4863	-79.7741	-109.592	-57.6235	-86.1982	-64.2039	17.712	33.7666	114.013	5.64844	38.7036	-69.0274	-88.7252	-39.0249	-117.406	-87.2186	-57.7819	-47.5343	-15.7226	-13.2307	-42.4935
	5.75	1.01075	0.974406	1.03097	0.910948	0.913302	0.742967	0.845323	0.761932	0.696125	0.780056		5.75	13.9416	32.3775	-16.1616	9.11201	-59.5444	26.5425	-103.092	-82.685	40.9688	-12.7962	62.9953	90.7896	72.4458	49.8714	41.4244	21.9107	-80.9993	-107.567	-56.4018	-85.5137	-67.3505	15.2027	21.9638	112.089	0.211329	45.1602	-69.1918	-89.761	-43.7677	-115.882	-89.9443	-58.9948	-49.3175	-22.5944	-13.7579	-40.7987
	6	1.01873	0.981473	1.03961	0.924786	0.917742	0.744333	0.837513	0.761065	0.677235	0.775033		6	11.8492	37.0841	-16.9593	7.75483	-60.1893	27.4999	-104.09	-80.8456	41.3466	-14.4481	58.9954	93.679	73.7261	50.266	38.1311	20.756	-84.556	-109.418	-51.87	-87.1295	-72.6502	19.5381	9.58831	112.596	-1.02071	45.0071	-70.7541	-89.7403	-43.8914	-117.832	-91.2582	-59.1773	-49.3676	-18.6234	-16.7997	-35.5283
	6.25	1.01501	0.990945	1.03774	0.915743	0.927985	0.735621	0.809264	0.734878	0.673534	0.764759		6.25	12.9586	39.0443	-16.7354	4.25438	-61.643	27.8562	-104.232	-81.7838	41.1125	-17.0035	56.9648	94.6119	77.8905	50.4184	40.6783	21.804	-84.2324	-110.168	-45.4503	-87.4192	-79.3286	20.5782	2.22962	113.009	-1.00626	43.3802	-73.0112	-90.7156	-42.7759	-118.534	-92.9364	-59.3116	-48.8976	-24.0773	-17.0603	-35.6931
	6.5	1.02054	1.00182	1.04883	0.930804	0.908642	0.741139	0.797321	0.725132	0.664531	0.745446		6.5	15.7981	39.913	-17.8024	3.9822	-61.9181	26.3924	-105.546	-81.3692	41.0516	-17.3341	59.3875	96.6355	78.8453	52.6085	41.0863	26.2641	-82.6166	-111.675	-31.4379	-85.6494	-85.6573	19.5884	9.63153	113.929	0.639676	41.2975	-76.3084	-92.1483	-45.2029	-120.209	-92.9296	-62.4844	-47.9814	-26.7524	-17.1338	-20.7316
	6.75	1.02583	1.0169	1.04532	0.931448	0.917757	0.738856	0.794523	0.720481	0.648771	0.732784		6.75	20.9272	39.7197	-19.1069	4.33738	-62.8894	30.1075	-104.841	-78.5577	41.4519	-13.6319	63.0787	97.5409	80.7575	56.8248	41.1606	23.8402	-82.6485	-112.995	-27.6005	-86.5141	-86.5049	21.9775	17.9587	113.6	3.30406	39.9152	-76.3658	-91.2568	-46.8772	-119.815	-93.9606	-71.1273	-46.3417	-26.1263	-15.9226	-12.6089
	7	1.02503	1.02194	1.04739	0.932668	0.913372	0.734018	0.781627	0.6994	0.631789	0.721078		7	25.5075	43.4398	-23.1166	1.96516	-63.6069	26.8706	-107.843	-78.4677	40.4493	-14.3531	64.2944	96.6747	81.2961	58.6558	42.4199	20.9752	-84.754	-114.741	-22.7711	-89.8003	-86.5084	22.3857	16.6218	112.617	1.21766	40.6399	-80.5666	-92.594	-50.3	-121.045	-95.9442	-73.3716	-45.0749	-25.4378	-14.0785	-11.5234
	7.25	1.03033	1.0355	1.0806	0.930122	0.936692	0.734021	0.771722	0.686688	0.617256	0.719791		7.25	29.0774	44.8642	-21.7061	-0.734403	-59.5957	24.8722	-110.975	-78.1533	37.7284	-13.7793	65.9164	98.5579	81.2417	63.5006	46.0741	23.5293	-88.42	-115.227	-16.5035	-89.795	-89.5193	23.157	20.8422	113.867	1.16	44.0209	-81.9879	-94.7343	-54.1734	-122.861	-98.931	-78.0998	-44.1327	-26.9276	-16.0408	-12.9161
	7.5	1.0424	1.0585	1.0732	0.926631	0.916378	0.733411	0.763044	0.679124	0.616497	0.697901		7.5	31.8541	42.014	-24.6152	-3.8015	-60.6768	27.5444	-111.789	-79.55	38.2847	-14.5882	65.965	98.4847	80.9396	68.1849	49.3434	24.4041	-88.1504	-115.654	-15.3976	-88.7266	-89.938	24.3369	22.8156	112.688	0.784903	41.827	-84.1189	-94.4174	-55.094	-123.701	-99.0889	-79.1042	-47.0754	-28.6788	-17.6648	-14.3228
	7.75	1.03771	1.05528	1.09463	0.92795	0.916434	0.722435	0.740683	0.662207	0.603511	0.684393		7.75	31.7999	42.2269	-25.0088	-3.40635	-61.2559	25.4927	-112.354	-80.8221	38.0356	-16.1337	66.6766	97.1403	81.3214	65.5471	51.8792	25.5923	-87.7032	-117.267	-16.3631	-87.8978	-93.4042	22.2333	24.1396	112.528	0.871125	38.9543	-87.1038	-94.4768	-57.1273	-122.737	-100.412	-80.6361	-50.6733	-25.1293	-19.6258	-16.7742
	8	1.04802	1.0732	1.09777	0.925944	0.931103	0.718038	0.727296	0.652632	0.589306	0.671734		8	32.0113	46.4692	-25.1871	-1.67736	-60.8314	24.7125	-111.885	-80.2897	38.5879	-15.2279	67.5657	94.9019	80.4221	69.0285	51.2191	25.7312	-81.7887	-117.452	-19.8381	-90.4615	-95.2637	19.9685	24.8766	109.171	2.74288	35.8694	-89.2975	-96.7077	-59.0729	-123.219	-99.5499	-79.0949	-51.9532	-30.0736	-19.6916	-15.4771
	8.25	1.05807	1.08533	1.08639	0.922811	0.941655	0.720571	0.710325	0.647925	0.579472	0.67805		8.25	36.6404	48.2098	-23.9348	-3.42662	-62.9231	22.919	-111.519	-82.562	39.0335	-16.0014	67.7008	95.5619	80.2734	74.6625	52.6837	24.7979	-83.7872	-117.876	-22.9862	-91.4676	-95.8734	20.8647	26.8619	106.928	4.33575	39.9367	-88.033	-95.5145	-57.4245	-124.193	-101.018	-79.9889	-54.4385	-28.3143	-20.6443	-15.4849
	8.5	1.0665	1.09981	1.09949	0.928728	0.918487	0.673079	0.714421	0.645704	0.571487	0.66268		8.5	39.4014	45.7638	-22.4304	-5.64522	-57.2649	24.1088	-108.259	-81.8827	37.106	-15.4835	70.8027	97.719	80.4748	76.5598	59.1413	27.7933	-81.4661	-117.882	-30.0618	-89.7229	-97.135	22.7783	26.1636	104.303	6.00502	33.207	-83.3121	-94.772	-56.5456	-124.958	-102.758	-80.5984	-55.1875	-28.6602	-19.2644	-14.6834
	8.75	1.07405	1.11113	1.10607	0.926957	0.944482	0.691127	0.693725	0.637586	0.565234	0.657411		8.75	38.3314	43.8196	-23.1459	-5.29003	-53.5223	23.4631	-106.555	-82.8155	37.9944	-14.4944	72.5887	100.643	79.6347	79.4176	59.7551	25.611	-81.0286	-114.402	-31.1107	-91.2401	-98.2538	25.9351	28.6287	104.831	8.1316	37.6413	-78.5267	-94.2624	-58.1552	-126.318	-103.867	-81.841	-56.746	-30.5486	-19.9023	-14.9196
	9	1.08567	1.12475	1.11562	0.920618	0.919778	0.697065	0.676489	0.622225	0.552132	0.632889		9	40.0746	46.7821	-24.6872	-4.95766	-55.8909	22.2061	-106.681	-84.6051	37.9784	-11.6932	72.7595	100.17	79.3901	77.5993	63.3134	24.9602	-78.8577	-113.95	-33.5283	-90.7645	-100.009	23.2942	26.4686	104.535	8.56335	38.7104	-78.1434	-93.5	-57.7797	-128.612	-105.358	-83.8666	-58.0487	-29.287	-18.4701	-14.327
	9.25	1.09644	1.1327	1.12251	0.915576	0.934857	0.698956	0.673316	0.609845	0.546674	0.631217		9.25	40.8312	47.773	-24.8948	-6.52597	-55.1658	23.3339	-109.093	-85.7184	39.9853	-12.0318	72.6366	101.202	80.679	78.8376	64.6289	27.2845	-77.6303	-114.945	-31.5754	-88.8297	-100.712	22.1218	24.2978	104.229	9.85024	37.3414	-77.7136	-94.6826	-58.2007	-133.098	-106.957	-86.4086	-59.5289	-29.2855	-20.7539	-13.5821
	9.5	1.10153	1.14028	1.1387	0.927236	0.90958	0.693509	0.662281	0.596904	0.534236	0.625126		9.5	40.4483	47.9025	-23.7989	-5.55982	-51.3284	24.6796	-110.505	-85.4054	40.9491	-11.5317	70.4173	101.382	80.1623	79.2893	64.4581	23.3895	-78.7336	-116.03	-39.9016	-91.0545	-102.674	19.6482	26.3989	101.883	9.5347	35.9933	-79.3648	-95.528	-58.7211	-131.196	-107.188	-86.42	-60.3733	-32.5933	-24.4144	-14.2983
	9.75	1.11396	1.15727	1.16804	0.916205	0.913537	0.683481	0.662427	0.596827	0.526591	0.620016		9.75	41.1676	47.5105	-24.877	-7.71209	-50.8596	22.3934	-109.723	-85.0492	40.5501	-11.5616	70.2666	101.61	80.0061	79.4371	63.6267	13.6913	-81.3655	-114.337	-41.9779	-94.3185	-103.298	10.3314	21.7643	101.015	17.2379	40.1887	-80.9647	-95.0139	-57.7768	-129.116	-106.623	-87.8281	-61.0233	-30.4677	-26.5064	-15.4599
	10	1.1237	1.15858	1.16364	0.920215	0.936105	0.676435	0.647397	0.58334	0.525132	0.603678		10	42.2869	49.9207	-25.3354	-6.4968	-55.1966	20.2007	-109.949	-87.6397	43.4928	-11.3621	71.0901	105.142	79.2898	78.8485	67.1365	17.3103	-80.3288	-112.961	-36.795	-94.0909	-103.688	5.01438	21.1917	102.059	22.3734	42.4673	-80.0605	-94.1443	-57.7155	-127.561	-106.55	-88.2297	-61.316	-30.8136	-23.5224	-14.0333
	10.25	1.1362	1.17391	1.17053	0.910386	0.925137	0.673638	0.640235	0.571384	0.514671	0.586853		10.25	41.119	51.9672	-26.801	-7.38438	-52.9704	20.8892	-110.113	-88.0087	42.8921	-12.7591	71.3244	106.003	81.2294	79.4426	66.1614	21.0583	-80.5209	-112.382	-40.1031	-93.419	-104.655	1.37049	22.6878	100.75	20.699	47.0673	-81.5352	-94.3584	-58.1251	-126.717	-106.466	-83.9351	-64.0513	-28.1947	-22.523	-14.1982
	10.5	1.141	1.1809	1.20129	0.903404	0.930625	0.683854	0.625945	0.558094	0.496927	0.578693		10.5	40.5586	51.8885	-25.2375	-9.67964	-58.2624	25.6749	-111.339	-86.8783	42.1216	-12.857	74.0914	107.298	82.7004	78.9322	64.7695	22.0555	-84.8448	-113.164	-39.6529	-93.3985	-103.767	1.33045	23.9691	100.523	20.7584	49.0139	-81.483	-93.7479	-58.9423	-126.06	-107.108	-80.7617	-63.3038	-20.4354	-22.7199	-13.5353
	10.75	1.15563	1.19254	1.18148	0.914446	0.937186	0.669174	0.61791	0.552514	0.491349	0.584522		10.75	40.5954	49.3881	-21.8414	-9.07974	-59.7193	26.2539	-111.076	-87.9643	39.9075	-13.8763	75.5962	108.392	82.4664	77.824	65.8798	21.341	-87.5486	-114.106	-37.6749	-95.9423	-104.29	6.41057	19.6188	97.8197	18.3123	52.255	-81.8479	-87.4769	-60.5873	-125.232	-109.006	-78.466	-64.0666	-12.3312	-24.9438	-14.46
	11	1.15133	1.19313	1.18203	0.912119	0.932004	0.658896	0.609428	0.548659	0.479792	0.570771		11	39.4903	52.6489	-22.1705	-8.55379	-59.0539	22.505	-110.755	-87.72	39.3223	-12.2651	74.1064	109.196	82.8014	77.789	65.124	25.6456	-85.448	-114.668	-36.398	-95.9748	-104.215	8.49087	22.0522	97.6769	18.7739	56.3103	-82.1329	-86.6243	-61.1562	-123.924	-109.745	-80.508	-64.2621	-11.7928	-23.2996	-15.0165
	11.25	1.15681	1.19153	1.18808	0.901863	0.927417	0.652681	0.610124	0.538771	0.473738	0.560771		11.25	41.9496	51.35	-21.0774	-6.77611	-63.5305	24.9533	-109.728	-88.773	39.7085	-12.4345	74.091	113.569	82.4699	80.269	62.5455	23.2591	-86.5003	-113.748	-33.0498	-95.5795	-98.3854	14.1979	20.8007	97.9131	19.2895	55.0331	-82.0676	-84.5564	-61.1309	-124.005	-108.906	-78.44	-64.4461	-10.1708	-25.1777	-16.3673
	11.5	1.16499	1.18801	1.2004	0.890135	0.930739	0.65327	0.599586	0.531613	0.462681	0.550981		11.5	42.8328	55.4282	-19.4072	-5.83679	-64.8533	26.0965	-111.267	-88.7948	39.6268	-12.1682	75.1438	113.378	84.5292	80.6297	64.3727	23.8907	-86.7859	-113.329	-29.0516	-91.3381	-100.257	18.4319	12.6559	97.6065	23.4751	54.7986	-81.9395	-83.8219	-60.7028	-122.536	-107.794	-77.9018	-62.5514	-11.9199	-25.5262	-14.4125
	11.75	1.16819	1.19022	1.201	0.883747	0.910895	0.655704	0.599463	0.536773	0.453127	0.545931		11.75	41.183	55.5094	-19.9517	-6.34466	-66.7014	25.9657	-111.267	-89.5301	41.5749	-11.2757	75.9329	116.025	84.4062	81.3944	63.6414	19.8437	-86.102	-111.86	-30.6616	-90.6124	-99.3953	21.5063	8.06639	97.1298	20.1574	58.6459	-81.9457	-82.1046	-60.6238	-122.631	-106.481	-75.6271	-63.0531	-10.889	-23.5019	-10.1308
	12	1.17017	1.18688	1.19884	0.887635	0.907713	0.652685	0.584594	0.527397	0.449237	0.550081
	12.25	1.16922	1.18461	1.19727	0.896412	0.92365	0.641059	0.573314	0.517084	0.437916	0.546349						12	364.634	273.593	101.036	319.667	196.889	249.526	273.125	354.382	374.109	73.1875	156.79	160.13	143.78	66.8333	161.946	264.246	117.456	162.556	100.389	46.3429	379.288	194.368	225.161	301.123	231.786	263.964	222.061	301.86	222.404	231.811	312.397	252.655
	12.5	1.17255	1.18995	1.20218	0.885915	0.909079	0.636985	0.574398	0.509714	0.431762	0.534068
	12.75	1.1806	1.18419	1.21914	0.874182	0.909046	0.632038	0.568716	0.519488	0.425938	0.53042
	13	1.17762	1.19061	1.22186	0.878448	0.902699	0.629797	0.563115	0.505205	0.420281	0.520164
	13.25	1.17136	1.18074	1.19744	0.864974	0.890299	0.613668	0.554458	0.501539	0.410869	0.521589
	13.5	1.16995	1.17957	1.2124	0.855655	0.876729	0.611321	0.541096	0.495296	0.405655	0.52081
	13.75	1.16797	1.17581	1.18886	0.85315	0.871326	0.613807	0.52769	0.487665	0.396939	0.510343
	14
[truncated: 641 more columns]

## Sheet: Figure 5
Figure 5a				Figure 5b				Figure 5c							Figure 5d						Figure 5e								Figure 5f							Figure 5g							Figure 5h
Example single cell Venus::HES5 oscillatory expression				Example single cell Venus::HES5 oscillatory expression with Ouosc model fit				Periods of Venus::HES5 in cells with oscillatory dynamics (hrs)							Percentage of cells with oscillatory Venus::HES5						Noise of Venus::HES5 per cluster								Likelihood of oscillatory Venus::HES5 with respect to distance from the ventricle							Noise of Venus::HES5 with respect to distance from the ventricle							Relative Venus::HES5 intensity in single cells undergoing noisy to oscillatory transitions
Time(hrs)	raw	trend		Time(hrs)	detrended	OUosc fit		Cells in all experiments from untreated tissue								Cluster 1+2	Cluster 3+4				Noise defined as squared standard deviation -all experiments								Likelihood is Log-likelihood ratio from oscillatory test							Noise defined as squared standard deviation of Venus::HES5 expression over 12hrs
0	99.518	94.0956		0	5.43091	3.93601		4.21611							Experiment 1	40.9091	53.125				Cluster 1	Cluster 2	Cluster 3	Cluster 4					0-25 μm	26-50 μm	50 + μm					0-25 μm	26-50 μm	50 + μm					Time (hrs)	(Experiment 2 Track 38)	(Experiment 1 Track 29)
0.25	93.6259	93.9544		0.25	-0.320001	1.18417		2.48023							Experiment 2	35.7143	46.1538				0.0133985	0.00351522	0.00571918	0.00484412					2.24766	13.5679	23.6305					0.00699734	0.00618674	0.0033942					0	1.01684	1.08804
0.5	94.2171	93.8616		0.5	0.363992	1.69718		2.59005							Experiment 3	27.2727	32.6923				0.00916049	0.00786785	0.00112909	0.00314324					9.58359	10.5883	6.64134					0.00580243	0.00757213	0.00232598					0.25	0.812829	1.16772
0.75	100.329	93.816		0.75	6.5215	4.59257		6.77124													0.00498343	0.00369354	0.0102253	0.00303071					5.21466e-07	9.02104	16.0669					0.0158233	0.00196967	0.00341682					0.5	0.942733	1.05705
1	96.9286	93.816		1	3.12112	1.92206		2.59533													0.00550163	0.0142353	0.00488704	0.00399761					0.585515	2.3017	6.11247					0.00202914	0.00335757	0.00583386					0.75	0.850687	1.09462
1.25	86.9565	93.8596		1.25	-6.89459	-4.43565		3.52852													0.00633081	0.005173	0.00225606	0.00583386					9.8983	4.83563	2.78026					0.00314324	0.0115635	0.00779597					1	0.850529	1.10362
1.5	90.1071	93.9445		1.5	-3.82891	-5.57		2.81491													0.00211677	0.0112937	0.00302098	0.00140897					7.53475	7.31208	4.81201					0.00545309	0.0060903	0.0309414					1.25	0.872756	1.1537
1.75	82.6056	94.068		1.75	-11.4539	-9.25727		3.86219													0.00637975	0.0039932	0.000235846	0.00305124					2.53991	12.7916	0					0.00373133	0.00955928	0.000392142					1.5	0.965067	1.07951
2	88.6721	94.2271		2	-5.54651	-6.92794		5.29965													0.00941474	0.0047064	0.00844433	0.00550817					9.93385	12.6512	2.45031					0.00665252	0.00211677	0.00184141					1.75	1.00278	1.10099
2.25	89.5536	94.4183		2.25	-4.85623	-6.01889		4.08598													0.00706783	0.00260748	0.000952481	0.00887663					0.805545	15.3851	13.0472					0.00341402	0.0112937	0.00173406					2	0.89959	1.13539
2.5	84.5472	94.638		2.5	-10.0823	-5.73156		3.54277													0.0111363	0.00552447	0.000156701	0.00328149					5.60029	4.59632	15.4831					0.00731932	0.00340668	0.00116314					2.25	1.00076	1.21754
2.75	103.478	94.8819		2.75	8.60456	5.10389		4.54649													0.0158233	0.000927516	0.00146104	0.00442516					6.89236	12.599	17.9147					0.00355243	0.0052802	0.0018688					2.5	0.949916	1.08022
3	101.511	95.1459		3	6.37362	8.427		3.82714													0.00179177	0.00955928	0.0033942	0.00569708					2.33732	11.9719	3.52413					0.00725165	0.0115868	0.00399761					2.75	1.00412	1.14713
3.25	111.214	95.4251		3.25	15.7974	13.9006		4.23081													0.00417206	0.0060684	0.00521224	0.00848667					4.06628	4.64607	12.8606					0.0070972	0.00495477	0.0114812					3	1.0412	1.27249
3.5	109	95.7147		3.5	13.2938	12.3091		5.98417													0.00355243	0.00273157	0.000400814	0.0060903					3.04168	5.97594	0.574349					0.00564172	0.00415281	0.00532543					3.25	0.969449	1.25143
3.75	102.168	96.0095		3.75	6.16704	5.82912		3.37389													0.00335757	0.0115868	0.00358666	0.00603405					4.53745	4.8099	3.60646					0.0039932	0.00401479	0.00179177					3.5	1.06764	1.16436
4	93.9571	96.304		4	-2.33837	-2.11694		5.06461													0.00261766	0.00609337	0.00298973	0.0028625					2.10979	1.85913	0					0.00709012	0.00624207	0.00057721					3.75	1.02098	1.10158
4.25	87.5957	96.5926		4.25	-8.98842	-7.84972		4.8967													0.0033769	0.00290875	0.00665252	0.00699734					2.67287	6.05742	30.7948					0.0122605	0.0133985	0.00540479					4	1.03746	1.23213
4.5	88.964	96.8696		4.5	-7.89712	-7.93352		3.73041													0.0104928	0.00165231	0.00575425	0.00709012					5.73626	3.23075	24.8768					0.00916049	0.00417206	0.0102253					4.25	1.00326	1.24055
4.75	91.5156	97.1291		4.75	-5.60496	-4.92228		0.357915													0.00656067	0.0064326	0.00641691	0.00424958					2.83397	14.4702	11.7552					0.00424958	0.00328149	0.00303071					4.5	1.03748	1.11122
5	99.0536	97.3649		5	1.6972	1.16815		3.32516													0.00495477	0.0105438	0.0070972	0.00326235					1.515	4.78196	13.6379					0.00603405	0.00836104	0.00106972					4.75	1.03825	1.02569
5.25	104.305	97.571		5.25	6.74248	5.6875		1.98741													0.00222103	0.00731932	0.00370275	0.00624207					0	3.59828	26.8374					0.00508438	0.00592467	0.0252083					5	1.00768	1.03314
5.5	103.841	97.7412		5.5	6.10825	5.99076		1.56091													0.00915188	0.00259297	0.00638236	0.00340668					4.12268	1.16952	7.5674					0.0022251	0.0104928	0.00305124					5.25	1.15624	0.986485
5.75	101.589	97.8694		5.75	3.72807	3.83843		5.15466													0.0023724	0.0114812	0.0130427	0.00386295					6.22314	9.92583	7.14401					0.0105438	0.00338051	0.000925515					5.5	1.07757	1.05068
6	97.8947	97.9494		6	-0.0462063	0.446149		2.20138													0.00694393	0.00564172	0.00236599	0.00387893					18.9696	10.1781	29.1916					0.0064326	0.00848667	0.00844433					5.75	1.00444	1.10614
6.25	95.3509	97.9751		6.25	-2.61568	-2.47896		4.33145													0.00524854	0.00726765	0.00757213	0.00132432					1.36194	14.5266	11.7543					0.00489445	0.0111363	0.00136236					6	1.05101	1.12602
6.5	91.8679	97.9404		6.5	-6.06405	-4.95961		6.51267														0.0036272	0.0052802	0.00633745					0	2.42743	9.05754					0.00694393	0.0183048	0.00259297					6.25	1.07233	1.16936
6.75	93.1833	97.8396		6.75	-4.64784	-4.81091		2.89211														0.00312074	0.0183048	0.00338051					11.5728	6.96923	7.52346					0.00550163	0.00146565	0.00488704					6.5	1.08351	1.12973
7	92.2985	97.6669		7	-5.35995	-5.02916		5.11887														0.00502045	0.00196967	0.00709346					6.58556	10.1175	2.71639					0.00670006	0.00326235	0.00442561					6.75	0.987613	1.07027
7.25	92.0769	97.4168		7.25	-5.33146	-5.03957		6.13257														0.00532543	0.00057721	0.00508438					4.50922	4.25969	10.0757					0.00575425	0.0036272	0.0142353					7	0.988215	0.992392
7.5	91.9286	97.0841		7.5	-5.14698	-5.14452		2.29299														0.00146565	0.00465975	0.00887892					4.04663	10.6668	5.79564					0.00355294	0.00609337	0.00542077					7.25	0.930697	1.08868
7.75	90.8833	96.6636		7.75	-5.77181	-5.89178		2.78127														0.00341402	0.000392142	0.0114315					3.68668	0.350334	9.43287					0.00261766	0.00750486	0.00733841					7.5	0.945571	1.09942
8	87.9672	96.1507		8	-8.17502	-6.98543		3.2592														0.00489445	0.00417365	0.0122605					3.17491	3.43455	0.0886289					0.00633745	0.00706783	0.000376724					7.75	0.865383	1.21236
8.25	91.3231	95.541		8.25	-4.20943	-5.09871		3.23772															0.00590828	0.0115635					13.9706	9.28767	15.2283					0.00507493	0.00417365	0.00304105					8	0.893963	1.09117
8.5	89.3636	94.8305		8.5	-5.4584	-4.15977		3.15783															0.00701575	0.00620765					2.62653	5.80746	16.6974					0.00926322	0.00566261	0.00116385					8.25	0.952045	1.08552
8.75	94.7667	94.0155		8.75	0.759701	0.431825		3.90832															0.00355294	0.00532618					11.7761	10.3418	9.32879					0.00351522	0.0120228	0.00302098					8.5	0.923935	1.09976
9	98.0702	93.0928		9	4.98592	4.79587		3.05741															0.00316697	0.00618674					3.5565	2.38386	6.89885					0.00941474	0.00132432	0.00165231					8.75	0.962789	1.12421
9.25	102.309	92.0595		9.25	10.2579	8.34775		2.32142															0.00257061	0.00202914					5.86054	5.77016	1.26503					0.00521224	0.00502045	0.000952481					9	0.959895	1.17689
9.5	96.3188	90.9135		9.5	5.41383	7.40195		3.37533															0.00415281	0.00373133					22.943	9.27441e-05	14.5363					0.00620765	0.00520117	0.00260748					9.25	0.960792	1.06368
9.75	102.623	89.6527		9.75	12.9788	10.2822		5.38082															0.00545309	0.00725165					12.8	8.59918	29.0377					0.00442516	0.00709346	0.00298973					9.5	0.933817	1.05086
10	95.2308	88.2758		10	6.96347	7.4589		4.31613															0.00750486	0.0120228					5.49248	6.72326	13.8087					0.0033769	0.0028625	0.00146104					9.75	1.00156	1.01925
10.25	92.4848	86.782		10.25	5.71126	6.08905		4.67561															0.00116385	0.00412816					13.162	7.339	7.0713					0.00487334	0.00641691	0.00112909					10	0.934901	0.963744
10.5	93.2931	85.171		10.5	8.13062	6.31575		2.63079															0.00136236	0.00926322					20.5485	4.16668	21.9939					0.00524854	0.00550817	0.00304546					10.25	0.947863	0.905519
10.75	85.5694	83.4428		10.75	2.13505	3.49772		3.24864															0.00341682	0.00316014					8.83153	6.60656	13.3523					0.00526834	0.00571918	0.00117409					10.5	1.10913	0.880656
11	84.9726	81.5984		11	3.38272	4.06127		3.80468															0.00304546	0.00733841					13.6871	7.00028	0					0.00887892	0.00269527	0.000400814					10.75	1.14074	0.851063
11.25	89.5789	79.6388		11.25	9.94856	5.50632		3.20487															0.0066878	0.00442561					1.95099e-07	12.6151	3.19515					0.00656067	0.00312074	0.00369354					11	1.19284	0.887882
11.5	73.3056	77.566		11.5	-4.25194	-3.30646		4.92628															0.00173406	0.00779597					0.680576	8.00134	8.48247					0.00786785	0.00177333	0.00316014					11.25	1.1134	0.965892
11.75	61.7778	75.3823		11.75	-13.596	-9.32485		2.98694															0.00106972	0.00304105					17.7539	17.3511	0					0.0114315	0.00257061	0.000156701					11.5	1.233	1.00389
12	71.3443	73.0906		12	-1.73778	-4.46257		1.75181															0.00117409	0.00566261					5.038	0.424124	0					0.00386295	0.000927516	0.000235846					11.75	1.23428	0.941133
12.25	65.6379	70.6942		12.25	-5.04782	-4.44775		1.20799															0.00592467	0.00232598					0.721777	6.85207	21.8284					0.0047064	0.00532618	0.00225606					12	1.20196	1.10536
12.5	65.8276	68.1971		12.5	-2.36104	-3.541		1.29139															0.00220783	0.000376724					12.5625	12.7641						0.00222103	0.00638236						12.25	1.13787	1.0337
12.75	58.6102	65.6038		12.75	-6.98508	-5.28342		3.81236															0.00362602	0.0022251					11.2246	8.43347						0.00465975	0.00484412						12.5	1.02457	1.03617
								3.2261															0.00836104	0.000925515					6.6565	20.5372						0.00703547	0.00236599						12.75	1.02758	0.899249
								3.30644															0.00116314	0.00670006					16.7816	6.01159						0.0060684	0.00290875						13	0.883862	0.85699
								1.92618															0.00520117	0.00540479					14.14	12.3712						0.0066878	0.00915188						13.25	1.0643	0.882488
								1.29094															0.0025267	0.00703547					3.64078	5.68716						0.00552447	0.00412816						13.5	1.04997	0.743654
								2.4032															0.00580243						4.37531	7.3411						0.00498343	0.005173						13.75	0.952302	0.811192
								2.22446															0.0035184						9.59638	5.01919						0.00637975	0.0023724						14	1.17593	0.770717
								3.55713															0.00542077						4.06178	4.01678						0.00701575	0.00318519						14.25	1.13424	0.839182
								4.35387															0.0018688						10.0344	1.99651						0.00387893	0.00887663						14.5	1.12224
								3.26171															0.00318519						0.295927	1.74309						0.00569708	0.0035184						14.75	0.736388
								1.66958															0.00184141							2.17491							0.00316697						15	0.743064
								2.20296															0.00526834							2.02705							0.00590828						15.25	0.698021
								2.63991															0.00487334							14.5667							0.00358666						15.5	0.691303
								3.61885															0.00401479							16.0205							0.00633081						15.75	0.768011
								1.795															0.00269527							5.04063							0.00370275						16	0.683514
								2.66738															0.00177333							9.80582							0.00362602						16.25	0.825845
								1.68281															0.00507493							4.23415							0.00726765						16.5	0.60647
								2.50434																						14.138							0.0025267						16.75	0.567478
								1.23084																						17.9585							0.00140897						17	0.624284
								1.63372																						28.4232							0.0130427						17.25	0.629325
								1.53271																						10.3492							0.00273157
																														11.5346							0.00220783

## Sheet: Figure 6
For figure generation, data and code visit
https://github.com/kursawe/hesdynamics.

## Sheet: Figure 7
Figure 7a						Figure 7b					Figure 7c				Figure 7d					Figure 7e						Figure 7f
Maximum peak:trough fold change in Venus::HES5						Example single cell with Venus::HES5 oscillatory expression and Ouosc model fit					Example single cell with Venus::HES5 oscillatory expression and Ouosc model fit				Mean peak:trough fold change in Venus::HES5 in cluster 3 and 4					Example single cell with Venus::HES5 oscillatory expression showing instantaneous amplitude						Amplitude of Venus::HES5 decreases over time
Cluster 1	Cluster 2	Cluster 3	Cluster 4			Time(hrs)	RawNormTissMean	Model+trend Norm			Time(hrs)	RawNormTissMean	Model+trend Norm		Oscillatory Venus::HES5	Non-Oscillatory Venus::HES5				Time(hrs)	RawNormTissMean	AmpLower	AmpUpper			TimeBins(hrs)	Cluster 3 Mean	Cluster 3 SD	Cluster 4 Mean	Cluster 4 SD
1.14713	1.43936	1.50143	1.21694			0	0.99769	0.986181			0	0.373993	0.370859		1.4801	1.20478				0	0.99769	0.982375	1.29853			0	6.07428	2.95402	10.21	4.6609
1.1021	1.20481	1.26889	1.3261			0.25	0.914746	0.973292			0.25	0.338816	0.355676		1.15016	1.22416				0.25	0.914746	0.945257	1.28015			2	7.34014	2.8583	10.8309	4.76461
1.19929	1.3028	1.15358	1.16138			0.5	1.06716	1.02038			0.5	0.403968	0.341302		1.37841	1.11174				0.5	1.06716	0.922415	1.24949			4	8.35446	3.73122	9.6039	3.33173
1.05599	1.32744	1.26823	1.61853			0.75	1.00805	1.05205			0.75	0.355936	0.327673		1.47843	1.21619				0.75	1.00805	0.880711	1.23941			6	7.71547	3.7125	10.8321	3.63473
1.16423	1.32202	1.28324	1.23776			1	1.14505	1.11464			1	0.323479	0.314735		1.57918	1.154				1	1.14505	0.86052	1.20928			8	6.65765	2.9162	9.30158	3.41972
1.22426	1.43878	1.35141	1.43169			1.25	1.17239	1.14847			1.25	0.300056	0.302439		1.27366	1.04565				1.25	1.17239	0.829693	1.19102			10	6.13268	2.57719	9.50079	3.21218
1.28784	1.42647	1.28091	1.9245			1.5	1.16674	1.14871			1.5	0.238721	0.290747		1.78773	1.44447				1.5	1.16674	0.820098	1.15258			12	4.73737	1.94935	8.6376	2.59589
1.04916	1.10702	1.2916	1.90042			1.75	1.08798	1.11853			1.75	0.265428	0.279622		1.16327	1.30293				1.75	1.08798	0.801307	1.12423			14	4.32112	1.61456	7.47819	3.49386
1.34377	1.49246	1.2239	1.88637			2	1.12332	1.09215			2	0.236237	0.269038		1.18852	1.23916				2	1.12332	0.783413	1.09575			16	3.54429	1.86376	6.94825	2.73022
1.15271	1.30173	1.20483	1.69411			2.25	1.00812	1.03414			2.25	0.224473	0.258968		1.091	1.42354				2.25	1.00812	0.770057	1.06339
1.44468	1.24068	1.27701	1.87273			2.5	0.952156	0.985174			2.5	0.250205	0.249393		1.44931	1.02266				2.5	0.952156	0.744551	1.04377
1.09079	1.13587	1.2534	1.09139			2.75	1.00196	0.950552			2.75	0.248704	0.240296		1.47394	1.1529				2.75	1.00196	0.718217	1.02551
1.48881	1.23628	1.42614	1.38477			3	0.876276	0.874672			3	0.212039	0.231662		1.23117	1.26168				3	0.876276	0.672781	1.02687
1.13768	1.21099	1.38359	1.28556			3.25	0.834787	0.792336			3.25	0.21309	0.22348		1.29537	1.2013				3.25	0.834787	0.645222	1.01085
1.30353	1.14124	1.19425	1.27949			3.5	0.605696	0.688038			3.5	0.223814	0.215737		1.37367	1.34011				3.5	0.605696	0.627588	0.98543
1.16294	1.09624	1.31247	1.17499			3.75	0.666834	0.651451			3.75	0.249212	0.208425		1.27772	1.12551				3.75	0.666834	0.621186	0.949332
1.15278	1.09836	1.30429	1.28732			4	0.61275	0.622552			4	0.247914	0.201536		1.38741	1.15987				4	0.61275	0.620641	0.907983
1.31789	1.4117	1.36562	1.42471			4.25	0.62907	0.613276			4.25	0.190783	0.19506		1.40504	1.11501				4.25	0.62907	0.610485	0.876915
1.92924	1.40071	1.17266	1.40447			4.5	0.601402	0.603331			4.5	0.176159	0.188989		1.07828	1.18365				4.5	0.601402	0.600455	0.846468
1.13664	1.37206	1.88113	1.49509			4.75	0.622953	0.601346			4.75	0.181772	0.183314		1.19185	1.11542				4.75	0.622953	0.581088	0.826191
1.08862	1.3427	1.24333	2.13661			5	0.547964	0.59259			5	0.15969	0.178025		1.15479	1.15133				5	0.547964	0.554167	0.814389
1.20313	1.37914	1.19686	1.44586			5.25	0.57212	0.61952			5.25	0.171803	0.173111		1.10855	1.16738				5.25	0.57212	0.532862	0.797989
1.16036	1.1989	1.72143	1.73209			5.5	0.715714	0.67705			5.5	0.182319	0.168562		1.10975	1.25964				5.5	0.715714	0.520143	0.774111
1.43209	1.69404	1.72667	1.19779			5.75	0.687255	0.698047			5.75	0.180009	0.164364		1.14986	1.14471				5.75	0.687255	0.516681	0.742178
1.32381	1.41485	1.18884	1.1			6	0.728226	0.705349			6	0.139125	0.160503		1.12521	1.22687				6	0.728226	0.516861	0.707891
	1.49436	1.57496	1.14445			6.25	0.68474	0.675872			6.25	0.150612	0.156966		1.32433	1.16333				6.25	0.68474	0.516957	0.675054
	2.22761	1.25481	1.14286			6.5	0.587235	0.623868			6.5	0.157019	0.153734		1.25941	1.3596				6.5	0.587235	0.520257	0.64045
	1.19828	1.36983	1.32672			6.75	0.544907	0.586974			6.75	0.14963	0.150792		1.20654	1.22829				6.75	0.544907	0.515138	0.615762
	2.23307	1.12397	1.48123			7	0.616061	0.572096			7	0.155338	0.148122		1.08774	1.17266				7	0.616061	0.496013	0.606626
	1.22998	1.15194	1.35066			7.25	0.530901	0.524175			7.25	0.143456	0.145705		1.15507	1.10389				7.25	0.530901	0.469358	0.6066
	1.23747	1.39602	1.34866			7.5	0.46419	0.470923			7.5	0.158968	0.143521		1.13762	1.15322				7.5	0.46419	0.443594	0.60729
	1.49271	1.30643	1.41739			7.75	0.419792	0.428928			7.75	0.155576	0.141553		1.0938	1.27322				7.75	0.419792	0.424153	0.603272
	1.22612	1.23033	1.81603			8	0.413608	0.406171			8	0.144774	0.139778		1.14171	1.36378				8	0.413608	0.404849	0.600733
		1.59921	1.42853			8.25	0.400477	0.39578			8.25	0.141816	0.138178		1.29326	1.38247				8.25	0.400477	0.382229	0.60311
		1.83829	1.56501			8.5	0.360014	0.401403			8.5	0.123051	0.136733		1.08133	1.09008				8.5	0.360014	0.359686	0.606987
		1.33565	1.90631			8.75	0.447386	0.449738			8.75	0.133045	0.135423		1.17666	1.32458				8.75	0.447386	0.343678	0.605868
		1.4026	1.46241			9	0.529998	0.505798			9	0.121255	0.134227		1.60318	1.41735				9	0.529998	0.337384	0.596528
		1.64928	1.3125			9.25	0.553676	0.540166			9.25	0.125765	0.133127		1.43042	1.18121				9.25	0.553676	0.340362	0.579353
		1.64481	1.88391			9.5	0.555075	0.551934			9.5	0.147365	0.132103		1.46558	1.1055				9.5	0.555075	0.344208	0.562684
		1.4705	1.71716			9.75	0.574741	0.545735			9.75	0.127625	0.131136		1.2541	1.06591				9.75	0.574741	0.353287	0.54208
		1.04654	1.26135			10	0.509293	0.508714			10	0.127182	0.130207		1.25322	1.09988				10	0.509293	0.367044	0.518019
		1.54123	1.64943			10.25	0.464378	0.467911			10.25	0.118111	0.129299		1.15536	1.09189				10.25	0.464378	0.385578	0.490315
		1.30156	1.24938			10.5	0.413608	0.436429			10.5	0.124133	0.128393		1.28318	1.13437				10.5	0.413608	0.409768	0.457995
		1.79738	1.32736			10.75	0.426405	0.4329			10.75	0.130407	0.127471		1.3241	1.20913				10.75	0.426405	0.4267	0.433877
		1.66648	1.16831			11	0.447727	0.446353			11	0.135142	0.126517		1.33962	1.34866				11	0.447727	0.403164	0.451065
		1.4123	1.43046			11.25	0.483863	0.465596			11.25	0.119311	0.125512		1.25809	1.24247				11.25	0.483863	0.383579	0.46503
		1.45504	1.12813			11.5	0.508425	0.47247			11.5	0.137249	0.124441		1.32438	1.27776				11.5	0.508425	0.372226	0.47138
		1.83506	1.34608			11.75	0.444585	0.45231			11.75	0.119957	0.123287		1.48236	1.36054				11.75	0.444585	0.365785	0.473313
		1.60278	2.11252			12	0.431731	0.434873			12	0.110074	0.122034		1.17254	1.3125				12	0.431731	0.374299	0.460666
		1.30597	1.62928			12.25	0.393918	0.420477			12.25	0.116647	0.120666		1.10437	1.21967				12.25	0.393918	0.374272	0.456807
		1.79272	2.39126			12.5	0.452706	0.424117			12.5	0.126352	0.119168		1.41073	1.25626				12.5	0.452706	0.374985	0.452325
		1.8082	2.09463			12.75	0.414186	0.408602			12.75	0.124885	0.117527		1.21275	1.26199				12.75	0.414186	0.361665	0.46186
		1.27572	1.994			13	0.371638	0.388564			13	0.11235	0.115728			1.07244				13	0.371638	0.363297	0.456291
		1.83206	1.22187			13.25	0.387307	0.380225			13.25	0.120819	0.113759			1.14738				13.25	0.387307	0.355274	0.460086
		1.1619	1.52194			13.5	0.367223	0.369042			13.5	0.127651	0.111609			1.09864				13.5	0.367223	0.360808	0.449897
		1.87153	1.34786			13.75	0.359101	0.361052			13.75	0.0875261	0.109268			1.24724				13.75	0.359101	0.34877	0.456715
		1.37625				14	0.363734	0.356952								1.16936				14	0.363734	0.355161	0.444406
		2.30241				14.25	0.337372	0.351878								1.15238				14.25	0.337372	0.312491	0.480329
		1.22335														1.39761
		1.08251														1.4273
		1.32691														1.27861
		1.30539														1.29529
		1.29914														1.03512
		1.44447														1.19275
		1.35208														1.10572
		1.42887														1.23228
		2.32016														1.11737
																1.14112
																1.10627

## Sheet: Figure 8
Figure 8b					Figure 8c
Distance of Olig2+ motorneuron domain from floorplate (μm)					Percentage of cluster 3 and 4 cells with oscillatory Venus::HES5 with respect to distance from floorplate (μm)
Ventral edge	Dorsal edge				all experiments combined
41.13	92.84					Oscillatory Venus::HES5	Non-Oscillatory Venus::HES5
30.16	90.88				<100 μm	21.21	78.79
54.23	120.31				>100 μm	50	50
59.83	115.72
57.38	98.24
46.42	97.28

## Sheet: Supplementary figure 1
Supp. Figure 1c			Supp. Figure 1d				Supp. Figure 1e						Supp. Figure 1f
mRNA half-life			protein half-life (mins)			Anti-HES5 blot							Anti-HES5 blot
Venus-Hes5 +/-	Endogenous Hes5		Flag-HES5	Flag-Venus::HES5
27.7	23.9016		86.6	77									(same blot as in S1e, but shorter expsosure)
27.7259	24.7553		77	99
25.6721	23.1		77	86
						Anti-Alpha-tubulin blot							Anti-Alpha-tubulin blot

## Sheet: Supplementary figure 2
Supp. Figure 2b			Supp. Figure 2c										Supp. Figure 2d							Supp. Figure 2e				Supp. Figure 2g
Mean Count rate (kHz)			Average autocorrelation curve										Number of Venus::HES5 molecules per confocal volume							Nuclear Venus::HES5 concentration (nM)				Q-Q plot
																											Fit
Venus::HES5 +/+	WT tissue		Venus::HES5 +/-					Venus::HES5 +/+					Venus::HES5 +/-			Venus::HES5 +/+				Venus::HES5 +/-	Venus::HES5 +/+			Nuclear Venus::HES5 fluorescence intensity (AU)	Nuclear Venus::HES5 concentration (nM)		x	y
49.2849	0.186664		Lag time (s)	Mean	Standard deviation	N		Lag time (s)	Mean	Standard deviation	N		Number from autocorrelation curve fitting	Number from number & brightness analysis		Number from autocorrelation curve fitting	Number from number & brightness analysis			144.736	97.8725			0.93125	25.7504		0.93125	25.7504
90.274	0.201468		1.04e-05	0.0297292	0.0146252	237		1.04e-05	0.0214856	0.00886517	315		49.6811	48.6655		33.5951	29.5105			142.151	156.962			1.04354	29.1715		1.04354	29.1715
11.8496	0.191358		1.12e-05	0.0295497	0.0144809	237		1.12e-05	0.0213482	0.00878664	315		48.794	50.201		53.8778	63.3273			105.938	62.7054			1.3804	34.2145		1.3804	34.2145
57.445	0.190333		1.2e-05	0.0293797	0.0143454	237		1.2e-05	0.0212177	0.00871289	315		36.3638	40.8		21.5239	34.6144			83.4997	78.4506			1.61093	36.5369		1.61093	36.5369
78.0408	0.191113		1.28e-05	0.0292181	0.0142176	237		1.28e-05	0.0210932	0.00864322	315		28.6616	26.7083		26.9285	33.3289			146.998	69.8199			2.54065	37.2935		2.54065	37.2935
71.5714	0.191852		1.44e-05	0.0289166	0.0139818	237		1.44e-05	0.0209739	0.00857711	315		50.4578	53.6969		23.966	39.7558			89.9047	72.1557			2.88272	38.1316		2.88272	38.1316
67.8371	0.101039		1.6e-05	0.0286395	0.0137679	237		1.6e-05	0.0208593	0.00851413	315		30.8602	40.0811		24.7677	24.9249			186.592	105.994			3.09355	40.7135		3.09355	40.7135
51.1554	0.166917		1.76e-05	0.0283826	0.0135719	237		1.76e-05	0.020749	0.00845393	315		64.0486	55.2837		36.3828	36.7685			180.268	170.89			3.24095	44.2984		3.24095	44.2984
85.153	0.190214		1.92e-05	0.0281429	0.0133908	237		1.92e-05	0.0206424	0.00839623	315		61.8777	51.7309		58.6586	44.0792			127.539	101.139			4.07098	46.862		4.07098	46.862
64.6463	0.329993		2.08e-05	0.0279179	0.0132224	237		2.08e-05	0.0204395	0.00828738	315		43.7782	58.3421		34.7163	42.4527			13.5898	87.0911			4.39906	47.7926		4.39906	47.7926
56.5265	0.328886		2.24e-05	0.0277056	0.0130649	237		2.24e-05	0.0202485	0.00818604	315		4.66475	67.2933		29.8944	49.6911			130.252	187.239			4.58457	49.7208		4.58457	49.7208
72.5388	0.336668		2.4e-05	0.0275046	0.0129169	237		2.4e-05	0.0200676	0.00809106	315		44.7097	42.6359		64.2705	39.0224			74.423	143.39			5.1776	55.3807		5.1776	55.3807
70.9233	0.127589		2.56e-05	0.0273135	0.0127773	237		2.56e-05	0.0198956	0.00800156	315		25.546	36.9819		49.2193	34.1308			203.656	157.967			5.69348	59.3914		5.69348	59.3914
44.9138	0.127321		2.88e-05	0.026957	0.0125194	237		2.88e-05	0.0197315	0.00791684	315		69.9058	55.5873		54.2229	97.2325			5.10642	131.371			5.80709	59.871		5.80709	59.871
48.961	0.126381		3.2e-05	0.0266295	0.0122855	237		3.2e-05	0.0195743	0.00783634	315		1.7528	44.8522		45.0936	54.3466			59.0064	302.217			5.9802	61.1265		5.9802	61.1265
46.9948	0.114557		3.52e-05	0.0263262	0.0120713	237		3.52e-05	0.0194235	0.00775959	315		20.2542	41.3132		103.737	70.2099			39.5577	128.06			7.15114	62.4313		7.15114	62.4313
27.9857	0.132621		3.84e-05	0.0260434	0.0118737	237		3.84e-05	0.0192784	0.00768622	315		13.5783	20.9362		43.9573	50.9953			27.0971	233.827			8.45347	64.5609		8.45347	64.5609
78.6518	0.135027		4.16e-05	0.0257781	0.0116902	237		4.16e-05	0.0190033	0.00754834	315		9.30119	16.8411		80.2621	33.3691			47.7011	164.829			9.29713	66.3786		9.29713	66.3786
0.533801	0.130246		4.48e-05	0.0255281	0.011519	237		4.48e-05	0.0187459	0.00742065	315		16.3736	20.4159		56.5784	55.283			74.9	144.135			9.37382	66.7001		9.37382	66.7001
10.612	3.92815		4.8e-05	0.0252915	0.0113583	237		4.8e-05	0.0185037	0.0073016	315		25.7097	36.2614		49.4749	49.8145			63.933	127.186			9.6592	66.8373		9.6592	66.8373
12.0755	3.77596		5.12e-05	0.0250669	0.0112071	237		5.12e-05	0.0182747	0.00718998	315		21.9453	27.7083		43.657	51.2312			39.6407	90.1943			10.3346	67.0352		10.3346	67.0352
24.227	4.11185		5.76e-05	0.0246486	0.0109289	237		5.76e-05	0.0180574	0.00708486	315		13.6068	19.9062		30.9596	32.7585			69.5552	137.521			10.4249	68.0077		10.4249	68.0077
35.1189	3.89061		6.4e-05	0.0242652	0.0106777	237		6.4e-05	0.0178505	0.00698546	315		23.8751	26.7169		47.2045	92.1352			51.931	97.1561			10.5857	69.1094		10.5857	69.1094
29.4908	0.334335		7.04e-05	0.023911	0.0104489	237		7.04e-05	0.017653	0.00689116	315		17.8255	25.9239		33.3492	49.513			62.3159	69.4562			11.0584	69.6569		11.0584	69.6569
0.676382	0.332164		7.68e-05	0.0235814	0.0102389	237		7.68e-05	0.0174639	0.00680144	315		21.3902	24.5571		23.8411	35.8532			49.9636	137.678			11.8608	70.084		11.8608	70.084
42.4473	0.352519		8.32e-05	0.023273	0.0100449	237		8.32e-05	0.017108	0.00663401	315		17.1502	23.8421		47.2585	51.2724			22.5742	47.6475			12.062	70.3727		12.062	70.3727
57.7894	0.353608		8.96e-05	0.0229832	0.00986476	237		8.96e-05	0.0167781	0.00648035	315		7.74869	20.8308		16.3552	34.019			62.8926	38.8626			13.1273	70.7831		13.1273	70.7831
2.35362	0.402236		9.6e-05	0.0227095	0.00969666	237		9.6e-05	0.0164705	0.00633833	315		21.5881	29.2769		13.3397	21.3841			73.8351	51.3605			13.1655	71.6742		13.1655	71.6742
3.42531			0.0001024	0.0224503	0.00953919	237		0.0001024	0.016182	0.00620632	315		25.3442	32.1737		17.6297	21.2326			121.733	128.983			13.1796	72.7317		13.1796	72.7317
46.1355			0.0001152	0.0219692	0.00925155	237		0.0001152	0.0159105	0.00608299	315		41.7855	43.0315		44.2738	44.2963			19.5184	196.139			13.5621	73.3814		13.5621	73.3814
29.1669			0.000128	0.0215303	0.00899435	237		0.000128	0.015654	0.00596731	315		6.69978	39.0783		67.3256	46.6521			51.9683	155.912			14.3381	74.111		14.3381	74.111
48.8878			0.0001408	0.0211266	0.00876215	237		0.0001408	0.0154108	0.00585841	315		17.8383	42.151		53.5173	46.887			23.771	144.373			14.8549	74.5556		14.8549	74.5556
50.4707			0.0001536	0.0207526	0.00855083	237		0.0001536	0.0151798	0.00575556	315		8.15949	19.5055		49.5566	44.7919			118.831	135.206			15.6278	76.0378		15.6278	76.0378
27.7432			0.0001664	0.0204041	0.00835722	237		0.0001664	0.0147494	0.0055657	315		40.7892	50.0755		46.4101	46.5138			96.1987	111.331			16.4402	77.1709		16.4402	77.1709
32.6633			0.0001792	0.0200779	0.00817882	237		0.0001792	0.0143556	0.00539385	315		33.0206	50.5302		38.2148	35.3086			101.975	86.1475			17.0032	77.28		17.0032	77.28
26.0165			0.000192	0.0197712	0.00801361	237		0.000192	0.0139927	0.0052371	315		35.0032	55.0849		29.5705	61.225			38.6916	87.8622			17.1365	77.9848		17.1365	77.9848
1.05736			0.0002048	0.0194817	0.00785994	237		0.0002048	0.0136563	0.00509321	315		13.2811	22.2707		30.159	56.9044			77.9887	120.064			18.6317	78.9355		18.6317	78.9355
29.7682			0.0002304	0.0189477	0.00758206	237		0.0002304	0.0133432	0.00496042	315		26.7699	37.5083		41.2124	59.0556			112.166	77.192			18.9316	80.013		18.9316	80.013
45.7437			0.000256	0.018464	0.00733671	237		0.000256	0.0130504	0.00483728	315		38.5014	53.0615		26.4965	32.5218			123.765	135.563			19.4036	80.5988		19.4036	80.5988
48.2071			0.0002816	0.0180221	0.00711777	237		0.0002816	0.0127755	0.00472265	315		42.483	48.596		46.5325	28.9642			175.715	96.632			19.6497	80.8831		19.6497	80.8831
41.6301			0.0003072	0.0176155	0.00692067	237		0.0003072	0.0125167	0.00461555	315		60.3147	56.2812		33.1693	37.4322			184.755	92.4191			19.9337	81.2486		19.9337	81.2486
114.269			0.0003328	0.0172391	0.00674189	237		0.0003328	0.0120411	0.00442085	315		63.4178	61.2249		31.7232	33.0831			55.6356	100.38			20.089	81.5441		20.089	81.5441
58.1612			0.0003584	0.0168889	0.00657869	237		0.0003584	0.011613	0.00424802	315		19.0971	36.6334		34.4558	37.2876			56.6451	148.108			20.3531	82.159		20.3531	82.159
77.6026			0.000384	0.0165615	0.00642888	237		0.000384	0.0112245	0.00409325	315		19.4437	46.7522		50.8387	67.8599			87.5	147.879			20.7358	82.758		20.7358	82.758
104.884			0.0004096	0.0162544	0.00629068	237		0.0004096	0.0108695	0.00395364	315		30.0347	53.9237		50.7602	30.3495			150.306	192.62			21.1805	83.3099		21.1805	83.3099
90.3754			0.0004608	0.0156923	0.00604355	237		0.0004608	0.0105434	0.0038269	315		51.5932	45.6878		66.1177	45.9005			146.636	125.985			22.0847	83.6292		22.0847	83.6292
36.5254			0.000512	0.0151885	0.00582833	237		0.000512	0.0102422	0.00371123	315		50.3333	50.3899		43.245	38.8145			115.269	266.539			23.3224	84.467		23.3224	84.467
57.1452			0.0005632	0.0147327	0.00563863	237		0.0005632	0.00996278	0.00360515	315		39.5667	46.7387		91.4907	72.5132			169.115	178.189			24.1547	85.5703		24.1547	85.5703
99.2855			0.0006144	0.0143171	0.00546973	237		0.0006144	0.00970263	0.00350746	315		58.0494	72.5372		61.1642	45.9049			159.835	209.341			24.5714	86.0483		24.5714	86.0483
69.3653			0.0006656	0.0139358	0.00531806	237		0.0006656	0.00923171	0.00333341	315		54.8638	58.6837		71.8572	86.6082			175.282	92.2135			24.9529	86.134		24.9529	86.134
75.153			0.0007168	0.0135838	0.00518086	237		0.0007168	0.00881577	0.0031828	315		60.1663	60.9996		31.6526	50.1933			199.05	222.567			25.0871	86.2854		25.0871	86.2854
54.1869			0.000768	0.0132575	0.00505595	237		0.000768	0.00844476	0.00305107	315		68.3247	70.2342		76.3969	44.1601			132.117	171.436			25.2956	86.4161		25.2956	86.4161
41.7217			0.0008192	0.0129537	0.00494159	237		0.0008192	0.00811108	0.00293479	315		45.3498	54.278		58.8461	42.4021			160.228	66.1669			25.3565	86.4608		25.3565	86.4608
49.2444			0.0009216	0.0124033	0.00473915	237		0.0009216	0.00780885	0.00283135	315		54.9991	57.4633		22.7121	44.7771			199.967	70.4334			25.6144	86.5305		25.6144	86.5305
43.4571			0.001024	0.0119164	0.00456494	237		0.001024	0.00753342	0.00273867	315		68.6396	55.0497		24.1766	44.1847			99.7456	111.853			25.6905	86.8927		25.6905	86.8927
90.163			0.0011264	0.0114813	0.00441296	237		0.0011264	0.00728108	0.00265514	315		34.2381	53.2985		38.3941	51.877			160.93	93.271			25.9405	87.197		25.9405	87.197
72.3934			0.0012288	0.011089	0.00427883	237		0.0012288	0.00704878	0.00257944	315		55.24	54.3399		32.0156	57.6218			133.847	191.916			26.1324	87.4201		26.1324	87.4201
53.3414			0.0013312	0.0107327	0.00415932	237		0.0013312	0.00663476	0.00244741	315		45.9435	62.9117		65.876	85.4263			156.545	206.042			26.4503	87.544		26.4503	87.544
62.7248			0.0014336	0.0104072	0.00405195	237		0.0014336	0.00627589	0.00233602	315		53.7348	63.2814		70.7247	66.2649			93.8606	105.746			26.7271	87.751		26.7271	87.751
70.6083			0.001536	0.010108	0.00395478	237		0.001536	0.0059611	0.00224067	315		32.218	51.4494		36.2979	43.5323			172.198	96.7453			27.7316	88.0097		27.7316	88.0097
37.6691			0.0016384	0.00983184	0.00386631	237		0.0016384	0.00568218	0.00215801	315		59.1077	59.5601		33.2082	54.6707			153.147	126.028			27.92	88.1978		27.92	88.1978
73.2683			0.0018432	0.00933744	0.00371077	237		0.0018432	0.00543293	0.00208558	315		52.5685	53.6618		43.2595	60.7482			120.218	142.385			28.2493	88.8059		28.2493	88.8059
53.8201			0.002048	0.00890639	0.00357796	237		0.002048	0.00520855	0.00202151	315		41.2652	66.2295		48.8744	51.5023			144.819	123.041			28.9052	89.3901		28.9052	89.3901
50.904			0.0022528	0.0085261	0.00346282	237		0.0022528	0.00500524	0.00196434	315		49.7096	53.0438		42.2341	47.5924			181.747	231.246			29.1372	89.5618		29.1372	89.5618
44.0462			0.0024576	0.00818728	0.00336174	237		0.0024576	0.00482	0.00191296	315		62.3854	71.0046		79.3761	114.339			130.59	89.5431			29.1987	89.5778		29.1987	89.5778
53.5505			0.0026624	0.00788287	0.00327203	237		0.0026624	0.00449429	0.00182412	315		44.8254	71.6428		30.736	43.2058			75.7274	134.582			29.2113	89.9774		29.2113	89.9774
47.055			0.0028672	0.00760742	0.00319171	237		0.0028672	0.00421653	0.00174971	315		25.9937	45.508		46.1959	49.0255			128.922	169.773			29.4307	90.3417		29.4307	90.3417
40.6486			0.003072	0.00735661	0.0031192	237		0.003072	0.00397629	0.00168619	315		44.2531	80.2484		123.763	106.752			249.129	147.853			29.6139	90.7692		29.6139	90.7692
39.058			0.0032768	0.00712698	0.0030533	237		0.0032768	0.00376607	0.00163109	315		85.5145	90.6114		58.2752	61.3783			225.056	135.434			29.7127	90.991		29.7127	90.991
24.0789			0.0036864	0.00672055	0.00293763	237		0.0036864	0.00358027	0.00158266	315		77.2515	81.053		50.7511	55.1117			222.9	224.345			29.8868	91.3495		29.8868	91.3495
38.942			0.004096	0.00637098	0.00283894	237		0.004096	0.00341465	0.0015396	315		76.5113	70.9434		46.4884	66.9412			92.2184	179.312			29.9209	91.5501		29.9209	91.5501
19.8746			0.0045056	0.00606625	0.00275331	237		0.0045056	0.00326594	0.00150095	315		31.6543	50.3516		77.0072	70.8381			185.011	270.594			30.1319	91.9918		30.1319	91.9918
31.8634			0.0049152	0.00579762	0.00267797	237		0.0049152	0.00313153	0.00146596	315		63.5058	70.9559		61.5496	51.7973			79.4364	170.921			30.2959	92.2346		30.2959	92.2346
11.5875			0.0053248	0.00555856	0.00261093	237		0.0053248	0.00289772	0.00140476	315		27.2669	37.9722		135.051	81.3896			173.131	152.249			30.6009	92.3608		30.6009	92.3608
72.993			0.0057344	0.00534408	0.00255068	237		0.0057344	0.00270084	0.00135267	315		59.428	68.2059		92.8825	66.2992			186.806	135.162			30.7709	92.987		30.7709	92.987
76.7971			0.006144	0.0051503	0.00249607	237		0.006144	0.00253242	0.00130747	315		64.1218	70.6331		58.6694	79.6206			66.9549	140.774			31.0938	93.7957		31.0938	93.7957
69.746			0.0065536	0.00497414	0.00244622	237		0.0065536	0.00238644	0.00126766	315		22.9825	44.033		52.2601	66.0539			134.888	98.3877			31.1944	94.4999		31.1944	94.4999
47.2968			0.0073728	0.00466523	0.00235813	237		0.0073728	0.00225851	0.00123217	315		46.3008	44.456		46.3948	57.213			92.7571	124.519			31.2059	94.9128		31.2059	94.9128
59.2876			0.008192	0.00440246	0.00228225	237		0.008192	0.00214534	0.00120021	315		31.8392	41.7086		48.3211	64.7646			104.378	126.048			31.382	95.4644		31.382	95.4644
62.212			0.0090112	0.00417556	0.0022158	237		0.0090112	0.0020444	0.00117117	315		35.8283	44.6651		33.772	54.3949			167.144	157.591			31.691	95.7875		31.691	95.7875
54.0218			0.0098304	0.00397719	0.00215682	237		0.0098304	0.00195374	0.0011446	315		57.373	49.2768		42.7417	60.9026			103.916	123.996			31.823	95.8861		31.823	95.8861
65.3378			0.0106496	0.00380193	0.00210391	237		0.0106496	0.0017973	0.00109752	315		35.6694	45.56		43.2665	71.1685			122.339	169.135			31.9456	96.0325		31.9456	96.0325
66.4261			0.0114688	0.00364571	0.00205601	237		0.0114688	0.00166683	0.00105683	315		41.9934	50.8794		54.0938	64.3248			109.415	173.016			32.4671	96.4611		32.4671	96.4611
61.3025			0.012288	0.00350537	0.0020123	237		0.012288	0.00155615	0.00102112	315		37.5571	56.003		42.5622	57.6613			200.862	67.1874			32.9281	96.6774		32.9281	96.6774
63.4532			0.0131072	0.00337846	0.00197216	237		0.0131072	0.0014609	0.00098937	315		68.9466	55.7772		58.0562	84.0515			176.45	99.1051			33.1466	96.7306		33.1466	96.7306
66.384			0.0147456	0.0031574	0.00190068	237		0.0147456	0.00137796	0.00096087	315		60.5671	64.0371		59.3886	77.3785			246.205	136.102			33.2438	96.748		33.2438	96.748
77.7435			0.016384	0.00297085	0.00183859	237		0.016384	0.001305	0.00093506	315		84.5107	69.8704		23.0624	28.56			163.649	82.9294			33.2503	96.7874		33.2503	96.7874
98.6333			0.0180224	0.00281083	0.00178386	237		0.0180224	0.00124027	0.00091152	315		103.29	65.9428		34.0182	45.3396			74.9734	119.173			33.2503	96.9102		33.2503	96.9102
75.2192			0.0196608	0.00267172	0.00173505	237		0.0196608	0.0011824	0.00088992	315		56.1732	55.9683		46.7176	61.5925			153.189	232.195			33.2976	97.0958		33.2976	97.0958
66.2681			0.0212992	0.00254944	0.0016911	237		0.0212992	0.00108315	0.00085151	315		25.7349	55.656		28.4659	37.8669			122.578	268.148			33.3264	97.393		33.3264	97.393
46.4019			0.0229376	0.00244092	0.00165119	237		0.0229376	0.00100097	0.00081825	315		52.5826	78.8088		40.9068	67.4556			66.2903	318.956			33.4299	97.7601		33.4299	97.7601
82.5627			0.024576	0.00234381	0.00161471	237		0.024576	0.00093168	0.00078903	315		42.0755	49.2377		79.7019	88.3416			185.221	201.381			33.5586	97.8907		33.5586	97.8907
58.7321			0.0262144	0.00225629	0.00158116	237		0.0262144	0.00087238	0.00076308	315		22.7544	32.2019		92.0428	74.7862			82.1552	157.063			33.6556	98.2444		33.6556	98.2444
23.8085			0.0294912	0.00210454	0.00152136	237		0.0294912	0.00082099	0.00073979	315		63.5778	66.9834		109.483	60.4043			166.934	104.336			33.7203	98.516		33.7203	98.516
70.9305			0.032768	0.00197712	0.0014694	237		0.032768	0.00077597	0.00071874	315		28.2001	60.72		69.1248	61.2341			15.1554	204.122			34.1487	98.838		34.1487	98.838
56.7829			0.0360448	0.00186831	0.00142362	237		0.0360448	0.00073618	0.00069956	315		57.3009	68.8637		53.9126	54.9235			162.733	187.952			34.3983	99.06		34.3983	99.06
61.1857			0.0393216	0.00177406	0.00138283	237		0.0393216	0.00070073	0.000682	315		5.20216	46.0711		35.8138	41.7318			103.656	256.264			35.5487	99.1663		35.5487	99.1663
63.6213			0.0425984	0.00169147	0.00134616	237		0.0425984	0.0006402	0.00065086	315		55.8589	51.5629		70.0659	76.1677			161.973	184.089			35.7886	100.045		35.7886	100.045
64.3781			0.0458752	0.00161837	0.00131292	237		0.0458752	0.00059035	0.000624	315		35.5804	71.5899		64.5152	78.5597			159.847	148.098			35.9249	100.927		35.9249	100.927
84.6568			0.049152	0.00155312	0.00128259	237		0.049152	0.0005485	0.00060049	315		55.598	43.7451		87.9636	99.6446			65.4031	145.522			36.203	101.889		36.203	101.889
62.2752			0.0524288	0.00149444	0.00125475	237		0.0524288	0.00051281	0.00057967	315		54.8682	72.6852		63.1892	57.9697			171.917	210.164			36.2669	102.184		36.2669	102.184
64.8117			0.0589824	0.00139296	0.00120524	237		0.0589824	0.000482	0.00056106	315		22.4499	41.6503		50.8354	50.7568			145.87	131.262			37.1594	102.239		37.1594	102.239
70.3336			0.065536	0.00130802	0.00116239	237		0.065536	0.00045508	0.00054428	315		59.0111	73.364		49.951	62.9152			193.596	156.257			37.2113	102.704		37.2113	102.704
60.177			0.0720896	0.00123566	0.00112476	237		0.0720896	0.00043135	0.00052905	315		50.0705	56.5976		72.1398	74.9744			19.5163	161.251			37.3073	103.268		37.3073	103.268
57.1159			0.0786432	0.00117313	0.00109134	237		0.0786432	0.00041026	0.00051513	315		66.4526	59.6394		45.0564	40.2489			24.1977	191.512			37.4685	103.649		37.4685	103.649
62.4181			0.0851968	0.00111842	0.00106138	237		0.0851968	0.00037435	0.00049054	315		6.69904	71.7815		53.6357	51.0681			151.703	116.702			37.6407	103.779		37.6407	103.779
64.6252			0.0917504	0.00107008	0.0010343	237		0.0917504	0.00034488	0.00046941	315		8.30597	53.5106		55.3502	68.5441			184.908	189.053			37.6966	103.887		37.6966	103.887
63.3215			0.098304	0.00102698	0.00100964	237		0.098304	0.00032021	0.00045099	315		52.0726	58.8378		65.7372	68.1871			101.919	192.011			38.1902	104.228		38.1902	104.228
57.9502			0.104858	0.00098826	0.00098707	237		0.104858	0.00029923	0.00043473	315		63.4704	81.5799		40.0585	47.049			188.007	161.066			38.4208	104.865		38.4208	104.865
53.4742			0.117965	0.0009214	0.00094705	237							34.9841	37.1202		64.8933	59.2892			139.747	107.384			38.7033	105.413		38.7033	105.413
54.9958			0.131072	0.00086553	0.00091253	237							64.534	85.1521		65.9084	68.0579			173.894	189.2			38.9798	105.566		38.9798	105.566
68.593			0.144179	0.00081798	0.00088231	237							47.9688	56.6708		55.2867	37.2158			114.076	149.224			39.1422	105.704		39.1422	105.704
68.9572			0.157286	0.00077693	0.00085555	237							59.6897	90.476		36.86	42.0083			215.837	163.087			39.2155	105.886		39.2155	105.886
48.7822													39.157	48.9134		64.9436	71.4036			40.2192	148.947			39.7482	105.979		39.7482	105.979
55.3344													74.087	66.7777		51.2216	52.7835			147.565	146.537			40.5783	106.247		40.5783	106.247
48.9095													13.8054	35.8306		55.9803	60.8953			79.782	173.505			41.2245	106.565		41.2245	106.565
50.2341													50.6524	68.0266		51.1266	56.9716			141.162	185.152			41.6106	107.036		41.6106	107.036
43.8944													27.3855	52.5855		50.2993	45.1685			134.689	185.093			41.768	107.331		41.768	107.331
44.6448													48.4544	53.3533		59.5562	56.7879			80.0952	123.277			42.2789	107.86		42.2789	107.86
35.0652													46.2327	64.2931		63.554	50.5449			211.274	145.636			42.5874	108.306		42.5874	108.306
79.2349													27.493	45.9986		63.534	64.0688			71.7094	147.994			42.9363	108.63		42.9363	108.63
72.8274													72.5207	49.3847		42.3154	65.4719			103.689	149.869			43.2458	109.282		43.2458	109.282
74.4694													24.6145	30.082		49.9902	53.4075			98.7812	144.839			44.0242	110.071		44.0242	110.071
52.652													35.5918	35.3296		50.7995	52.3927			35.5187	223.885			44.2173	110.305		44.2173	110.305
69.4146													33.907	38.2036		51.4431	58.8518			62.1098	129.664			44.7097	110.43		44.7097	110.43
39.47													12.1919	23.9415		49.7167	58.9681			86.4145	144.98			44.8551	110.48		44.8551	110.48
51.4217													21.3194	19.1748		76.8495	66.7589			102.145	105.047			45.5051	110.746		45.5051	110.746
43.0715													29.6621	32.0741		44.5077	54.5887			50.6617	129.554			46.1363	110.954		46.1363	110.954
60.0433													35.0617	19.1828		49.7649	47.7953			145.208	111.093			46.3696	111.028		46.3696	111.028
16.8304													17.3898	24.5796		36.0579	45.5585			23.6138	149.33			46.5537	111.082		46.5537	111.082
59.5252													49.8432	39.2813		44.4698	47.2262			91.4601	136.064			47.1077	111.273		47.1077	111.273
22.3204													8.10552	25.0247		38.1332	53.4321			96.9295	91.5282			48.1137	111.329		48.1137	111.329
80.5385													31.3941	24.4211		51.2581	44.2293			132.302	96.9564			48.3338	111.354		48.3338	111.354
96.9967													33.2714	28.8043		46.7044	62.2674			79.8384	164.125			48.6024	111.504		48.6024	111.504
95.5399													45.4131	48.8678		31.4174	41.9723			156.794	86.3726			49.1012	111.674		49.1012	111.674
67.9088													27.4049	33.0097		33.2807	51.6263			124.41	96.7493			49.425	111.825		49.425	111.825
70.5981													53.82	36.6757		56.3367	62.8857			150.368	60.0021			49.9171	111.885		49.9171	111.885
37.8853													42.7042	34.6972		29.6477	35.3976			87.4616	86.5667			50.1457	112.079		50.1457	112.079
41.4685													51.6143	32.2505		33.2096	49.2482			212.678	119.896			50.244	113.017		50.244	113.017
43.106													30.0215	31.1695		20.596	33.6611			135.125	98.9472			50.9084	113.246		50.9084	113.246
64.3035													73.0027	52.9603		29.7144	37.7956			94.2658	80.5329			51.2818	113.985		51.2818	113.985
57.9303													46.3822	36.348		41.1547	51.0916			135.284	88.2566			51.6352	114.793		51.6352	114.793
72.1432													32.3571	24.5154		33.964	37.4355			71.0083	213.219			52.0382	115.093		52.0382	115.093
67.106													46.4369	35.3239		27.6433	44.7344			33.9203	59.7236			52.9266	115.531		52.9266	115.531
59.596													24.3739	35.2002		30.2944	38.0105			71.0818	106.328			53.2587	116.021		53.2587	116.021
63.6683													11.6433	28.651		73.1883	65.0827			49.9472	92.2454			53.7216	116.599		53.7216	116.599
53.3947													24.3991	38.4323		20.5003	34.7516			93.4504	145.326			54.7616	117.03		54.7616	117.03
52.2744													17.1446	31.9647		36.4976	44.4675			96.6389	77.1425			54.8427	117.255		54.8427	117.255
77.2069													32.0772	19.3972		31.6636	38.1282			102.011	68.6862			54.8608	117.311		54.8608	117.311
59.2296													33.1717	43.4128		49.8838	48.7947			104.389	110.817			55.4893	118.023		55.4893	118.023
74.5543													35.0157	37.8607		26.4795	34.8686			145.743	97.8983			56.3518	119.01		56.3518	119.01
64.2087													35.832	39.3606		23.5768	33.6687			114.058	114.936			56.6672	119.415		56.6672	119.415
54.8947													50.0268	50.2752		38.0385	49.0055			64.9734	66.5601			57.5541	119.607		57.5541	119.607
47.3017													39.1507	33.0071		33.604	45.8925			91.9018	173.065			58.1834	119.855		58.1834	119.855
37.3983													22.3024	12.0153		39.4522	52.6304			73.2786	146.708			58.655	119.956		58.655	119.956
47.9145													31.5457	31.6011		22.847	40.5903			127.453	110.461			58.831	120.049		58.831	120.049
42.5853													25.1532	22.0603		59.4054	68.4426			92.0708	121.685			59.2741	120.112		59.2741	120.112
43.0278													43.7488	25.5475		50.3582	49.4092			91.1594	129.585			59.6256	120.343		59.6256	120.343
39.296													31.6037	35.0619		37.9161	54.2092			110.865	138.137			59.8577	121.127		59.8577	121.127
34.344													31.2908	35.1528		41.7687	46.7786			36.2158	88.0953			60.1537	121.623		60.1537	121.623
40.3602													38.055	32.3012		44.4807	54.6295			47.2325	95.9092			60.4949	122.233		60.4949	122.233
62.9392													12.4312	20.9744		47.4159	49.474			101.744	146.929			60.8199	122.481		60.8199	122.481
53.4729													16.2128	21.305		30.2391	42.6824			50.2542	117.316			61.3491	122.8		61.3491	122.8
55.0375													34.924	38.9852		32.9212	39.0782			62.5105	102.177			61.6835	122.996		61.6835	122.996
54.2856													17.2499	25.7617		50.434	53.452			36.5047	81.6525			62.0223	123.038		62.0223	123.038
3.66533													21.457	24.5759		40.2693	44.913			108.576	119.634			62.3548	123.247		62.3548	123.247
39.0255													12.5304	21.8195		35.0727	55.1246			80.4879	103.919			62.6804	123.278		62.6804	123.278
29.0892													37.269	32.388		28.0275	44.8127			63.4295	154.107			62.8463	123.512		62.8463	123.512
34.1427													27.6278	30.4725		41.0649	42.3573			90.8971	123.545			63.1837	123.589		63.1837	123.589
33.6143													21.7724	18.4378		35.6706	53.9202			109.532	110.991			63.4373	123.863		63.4373	123.863
39.0574													31.2008	31.5422		52.8979	71.9675			133.135	118.162			63.5367	123.985		63.5367	123.985
41.599													37.5972	32.4639		42.4072	47.5393			77.1476	111.893			64.1895	124.459		64.1895	124.459
44.2957													45.699	33.8622		38.0983	48.8889			132.019	59.0213			64.4082	125.244		64.4082	125.244
57.1804													26.4812	28.1794		40.5597	46.9655			73.4942	129.165			64.6321	125.914		64.6321	125.914
38.3747													45.316	25.0225		38.4077	46.3283			117.214	122.322			65.1929	126.023		65.1929	126.023
70.1874													25.2272	25.8426		20.2593	40.6737			101.22	129.493			65.5735	126.046		65.5735	126.046
77.2595													40.2341	36.3212		44.3363	53.1452			99.5489	121.252			65.8331	127.068		65.8331	127.068
88.4522													34.7442	38.2733		41.9876	56.2124			16.9253	149.073			66.2576	127.205		66.2576	127.205
65.3578													34.1706	24.8717		44.4491	69.3057			103.338	119.967			66.8512	127.424		66.8512	127.424
62.1324													5.80969	38.7377		41.6204	52.2314			69.6798	99.1906			67.826	127.812		67.826	127.812
77.4885													35.471	32.6641		51.1698	76.5635			26.8852	122.846			67.9536	128.041		67.9536	128.041
66.3112													23.9179	18.9477		41.179	56.789			60.9705	131.055			68.0567	128.11		68.0567	128.11
53.301													9.22845	36.8137		34.0476	49.1432			22.9493	94.0555			68.3097	128.905		68.3097	128.905
71.9495													20.9284	29.3765		42.1674	59.7621			136.4	123.019			68.8699	129.149		68.8699	129.149
57.4448													7.87744	41.3942		44.985	43.1822			37.6637	70.2966			69.1632	129.465		69.1632	129.465
51.2978													46.8197	56.2525		32.2849	48.7146			81.1361	46.0178			69.3782	129.549		69.3782	129.549
47.4371													12.9282	13.7623		42.2268	52.5379			116.809	98.5685			70.0514	129.583		70.0514	129.583
55.2266													27.8503	20.8602		24.1296	33.1686			80.162	37.367			70.6697	129.658		70.6697	129.658
65.4518													40.0951	28.557		15.7958	23.7899			99.9657	106.641			71.1553	129.786		71.1553	129.786
65.9333													27.5159	35.2667		33.834	45.0977			83.4572	113.25			72.8666	130.123		72.8666	130.123
57.6537													34.3136	35.258		12.8264	19.6669			89.4724	111.32			73.0252	130.653		73.0252	130.653
15.2079													28.647	37.9702		36.6048	60.6741			31.501	86.4715			73.3652	131.029		73.3652	131.029
3.00317													30.7117	30.5859		38.8736	56.7095			112.322	95.8368			73.7052	131.199		73.7052	131.199
34.436													10.8128	13.5803		38.2112	45.4017			129.756	90.4215			74.2696	131.259		74.2696	131.259
34.1994													38.555	35.3462		29.6817	33.7252			97.4529	130.149			74.3927	131.274		74.3927	131.274
36.1714													44.5391	36.6135		32.8964	36.5854			68.614	95.6838			74.8284	131.365		74.8284	131.365
44.568													33.4511	25.0766		31.0375	42.5146			78.9047	199.575			75.304	131.906		75.304	131.906
70.1395													23.552	38.1596		44.6741	44.8059			114.662	253.383			75.5507	133.769		75.5507	133.769
56.5589													27.0844	35.267		32.8438	44.7582			39.5042	244.24			75.6533	134.544		75.6533	134.544
68.3054													39.3583	49.5399		68.5048	80.4351			24.6732	161.754			75.7063	134.587		75.7063	134.587
53.9473													13.56	26.8774		86.9747	45.2214			63.6057	159.079			75.7685	135.022		75.7685	135.022
64.5961													8.46918	14.2681		83.8362	81.7673			36.3663	171.101			75.8087	135.156		75.8087	135.156
24.3852													21.8329	26.424		118.06	122.791			89.2955	42.4671			76.2408	135.204		76.2408	135.204
67.2547													12.4829	17.8851		55.5229	43.3739			61.8407	209.209			76.4344	135.425		76.4344	135.425
61.5148													30.651	35.1864		54.6046	45.1441			39.9182	233.085			76.6998	135.558		76.6998	135.558
37.4708													21.2271	16.4778		58.7311	33.2507			84.2689	216.438			76.9987	135.824		76.9987	135.824
28.5296													13.7021	17.4162		14.577	15.1116			65.2899	71.0594			77.1396	135.957		77.1396	135.957
15.0198													28.9256	30.9234		71.8119	67.9063			58.904	83.5645			77.6353	136.06		77.6353	136.06
41.2346													22.411	25.2811		80.0075	66.3062			63.7846	228.406			78.0681	136.101		78.0681	136.101
67.0278													20.219	17.9281		74.2933	72.2625			13.1644	182.652			78.7508	136.725		78.7508	136.725
65.1085													21.8943	13.6209		24.3914	33.9387			85.3481	89.1185			78.8764	136.786		78.8764	136.786
64.0387													4.51873	17.0471		28.6838	32.423			36.5097	79.2851			79.1929	137.237		79.1929	137.237
32.6953													29.2961	26.5619		78.4014	41.5069			62.0911	115.618			79.8352	137.514		79.8352	137.514
34.2885													12.5321	14.1484		62.696	79.3232			39.6181	47.9264			80.1386	137.613		80.1386	137.613
56.2768													21.313	21.743		30.5903	43.9271			67.4326	66.8528			80.3616	137.677		80.3616	137.677
45.3499													13.5991	17.6746		27.2149	17.8518			31.7047	81.0498			80.4388	137.691		80.4388	137.691
35.7117													23.1465	33.7124		39.6863	40.9873			76.0656	120.12			80.6096	138.131		80.6096	138.131
13.3673													10.8828	21.1533		16.4509	19.5898			116.064	111.36			81.1873	138.225		81.1873	138.225
47.4353													26.1098	22.4595		22.9475	26.8826			64.8396	135.044			81.6072	139.062		81.6072	139.062
56.0747													39.8394	27.1865		27.8207	33.5485			67.6926	150.883			82.0936	139.366		82.0936	139.366
32.8517													22.2565	20.1238		41.2317	49.8922			36.6407	152.009			83.9958	139.965		83.9958	139.965
43.4309													23.2357	27.0404		38.2246	55.2266			93.791	111.54			84.3836	140.394		84.3836	140.394
36.4496													12.5771	12.5159		46.3545	50.8101			65.645	110.25			85.2927	140.488		85.2927	140.488
39.6414													32.1941	20.2		51.7911	67.3893			81.7228	233.253			86.0828	140.775		86.0828	140.775
48.974													22.5329	30.8896		52.1778	45.9907			94.3836	96.8043			86.6305	141.519		86.6305	141.519
12.3206													28.0517	29.1417		38.2864	58.6316			69.5391	103.735			86.7225	141.914		86.7225	141.914
13.7743													32.3975	30.3852		37.8439	53.5128			86.8044	234.915			87.0634	142.252		87.0634	142.252
31.5943													23.8696	29.5196		80.0651	77.5567			30.2067	87.5151			87.8127	142.331		87.8127	142.331
8.02067													29.796	32.9508		33.2285	47.3274			100.307	130.692			88.1594	142.399		88.1594	142.399
43.2023													10.3686	17.6893		35.6074	42.5375			100.264	146.087			88.5703	143.396		88.5703	143.396
40.4517													34.4308	10.212		80.6354	116.394			55.1066	127.207			88.8727	143.756		88.8727	143.756
38.1032													34.4161	33.1636		30.0399	62.2998			115.948	96.0899			89.0335	144.14		89.0335	144.14
58.3697													18.9156	24.4832		44.8606	49.8965			65.3734	210.316			89.4104	144.381		89.4104	144.381
52.4128													39.7998	36.4109		50.145	58.9859			80.8492	139.069			90.1436	144.742		90.1436	144.742
57.8406													22.4397	19.4368		43.6644	60.5376			98.8409	189.022			90.5455	144.843		90.5455	144.843
54.0232													27.7518	18.1843		32.9832	47.6781			117.477	228.987			90.9246	144.99		90.9246	144.99
61.0033													33.9275	33.2478		72.1918	80.5911				237.345			91.2943	145.332		91.2943	145.332
57.2272													40.3246	32.0472		47.7361	70.6398				158.769			91.4437	145.526		91.4437	145.526
44.197													85.5321	71.643		64.8827	84.9576				131.94			91.8071	145.647		91.8071	145.647
44.4786													67.031	87.5729		78.6007	99.4054				103.795			92.1993	145.948		92.1993	145.948
49.9185													98.3845	73.8357		81.4698	71.7905				86.1127			92.4855	146.105		92.4855	146.105
34.0193													67.4422	79.9266		54.4982	75.7439				111.038			92.7858	146.542		92.7858	146.542
43.1414													68.4896	88.6684		45.2888	70.1578				150.986			93.2345	146.673		93.2345	146.673
42.7945													50.0955	76.0679		35.6282	69.1501				133.878			93.6008	146.719		93.6008	146.719
39.5328													48.8554	70.7276		29.5585	54.7754				89.5809			93.8901	146.943		93.8901	146.943
34.6417													38.3438	45.5915		38.1143	45.2444				117.287			94.0925	147.234		94.0925	147.234
45.3363													79.0807	85.8312		51.8264	58.2231				157.29			94.9016	147.854		94.9016	147.854
24.2247													70.0626	73.3588		45.9541	55.7992				134.587			95.0627	147.884		95.0627	147.884
69.022													68.625	94.9923		30.749	41.263				81.3867			95.561	147.961		95.561	147.961
46.5986													41.3215	83.7679		40.2594	54.4841				153.784			95.8008	148		95.8008	148
57.3165													60.6362	62.2532		53.9903	54.9966				113.226			96.2538	148.099		96.2538	148.099
36.4268													49.3423	44.4025		46.1975	43.447				152.076			96.4737	148.123		96.4737	148.123
51.9392													31.2395	38.0973		27.9363	47.7537				287.075			96.5462	148.367		96.5462	148.367
53.4962													52.9166	63.7192		52.7871	62.2131				178.179			97.4974	148.776		97.4974	148.776
42.0804													48.223	63.8142		38.8652	47.0322				83.6722			98.1191	148.956		98.1191	148.956
55.2101													51.293	53.5679		52.2007	59.1696				135.961			99.008	149.084		99.008	149.084
41.5975													21.3221	31.473		98.5398	70.5034				158.545			99.3717	149.232		99.3717	149.232
38.3557													38.4868	44.7222		61.1607	62.6628				194.187			100.077	149.338		100.077	149.338
50.0665													31.4289	47.9002		28.7208	50.3711				202.717			100.29	149.467		100.29	149.467
50.4482													37.5703	46.6863		46.6693	62.8761				205.626			100.748	149.953		100.748	149.953
60.9025													47.2369	60.2532		54.4211	59.7303				226.787			101.252	150.885		101.252	150.885
48.2614													48.0446	61.6145		66.6556	44.9452				173.927			101.78	150.912		101.78	150.912
37.5894													48.8284	27.2491		69.5833	66.7734				147.959			101.938	151.069		101.938	151.069
49.9753													56.1589	68.7127		70.582	78.8894				218.583			102.116	151.92		102.116	151.92
48.4809													45.0605	47.8377		77.8455	74.1132				211.469			102.99	152.016		102.99	152.016
40.1761													50.5272	82.6729		59.701	79.5449				141.517			104.183	152.093		104.183	152.093
34.9565													37.0735	50.4678		50.7876	62.6972				211.602			104.402	152.349		104.402	152.349
45.139													63.8221	75.3481		75.0294	91.4044				151.911			104.612	153.313		104.612	153.313
38.0653													53.3896	58.3256		72.5875	97.9008				141.912			105.289	153.818		105.289	153.818
39.0579																48.5763	67.5554				161.612			105.48	154.113		105.48	154.113
58.0038																72.6333	78.2636				25.7504			105.669	154.311		105.669	154.311
85.9195																52.144	81.0744				125.336			106.003	155.573		106.003	155.573
56.7367																48.7118	57.7383				263.784			106.315	155.85		106.315	155.85
64.7434																55.474	77.3723				114.151			106.489	155.889		106.489	155.889
48.3365																8.83894	65.1325				181.106			106.867	155.952		106.867	155.952
62.3423																43.022	45.9583				165.282			107.214	156.298		107.214	156.298
41.9483																90.545	81.5947				174.083			108.081	156.644		108.081	156.644
44.5628																39.1828	53.6818				242.524			109.149	156.975		109.149	156.975
35.1474																62.1652	72.3228				158.604			109.685	157.092		109.685	157.092
36.5802																56.7338	60.8948				129.796			109.996	157.328		109.996	157.328
63.2947																59.7546	62.7734				183.22			110.333	157.64		110.333	157.64
51.7748																83.2475	76.7054				249.18			111.76	158.044		111.76	158.044
11.7363																54.4414	56.8418				195.281			113.69	158.553		113.69	158.553
40.626																44.553	46.3584				286.623			114.549	158.626		114.549	158.626
46.2727																62.8911	62.5596				196.479			114.927	158.813		114.927	158.813
40.8756																85.5321	71.643				199.53			115.059	159.157		115.059	159.157
54.8998																67.031	87.5729				145.943			115.667	159.734		115.667	159.734
57.6817																98.3845	73.8357				142.33			115.84	160.386		115.84	160.386
77.0458																67.4422	79.9266				111.707			116.098	160.514		116.098	160.514
56.8759																68.4896	88.6684				230.386			116.347	160.645		116.347	160.645
47.2004																50.0955	76.0679				204.113			116.442	161.095		116.442	161.095
50.4576																48.8554	70.7276				199.925			117.128	161.307		117.128	161.307
71.5783																38.3438	45.5915				120.382			118.287	161.635		118.287	161.635
50.9592																79.0807	85.8312				176.651			118.957	161.968		118.957	161.968
36.0577																70.0626	73.3588				143.749			119.38	163.172		119.38	163.172
41.9708																68.625	94.9923				91.0098			119.461	163.692		119.461	163.692
13.5919																41.3215	83.7679				154.162			119.54	164.227		119.54	164.227
62.3058																60.6362	62.2532				140.488			120.002	164.749		120.002	164.749
40.2918																49.3423	44.4025				149.432			120.731	164.907		120.731	164.907
55.6959																31.2395	38.0973				62.1175			120.932	165.332		120.932	165.332
88.3477																52.9166	63.7192				112.123			121.701	165.846		121.701	165.846
59.3772																48.223	63.8142				91.5616			122.038	167.499		122.038	167.499
68.3062																51.293	53.5679				109.453			122.459	169.195		122.459	169.195
73.5653																21.3221	31.473				137.615			123.576	169.479		123.576	169.479
40.0233																38.4868	44.7222				139.968			123.803	169.575		123.803	169.575
77.8906																31.4289	47.9002				142.251			123.887	169.88		123.887	169.88
69.9035																37.5703	46.6863				163.607			124.186	170.44		124.186	170.44
70.3671																47.2369	60.2532				131.275			124.221	170.85		124.221	170.85
23.2519																48.0446	61.6145				147.201			124.396	170.873		124.396	170.873
27.7518																48.8284	27.2491				108.006			124.692	170.896		124.692	170.896
60.871																56.1589	68.7127				185.932			124.868	170.957		124.868	170.957
39.1495																45.0605	47.8377				155.54			124.944	171.168		124.944	171.168
43.6311																50.5272	82.6729							125.579	171.494		125.579	171.494
24.6226																37.0735	50.4678							126.214	171.988		126.214	171.988
36.3058																63.8221	75.3481							126.458	173.027		126.458	173.027
65.339																53.3896	58.3256							126.703	173.128		126.703	173.128
25.3786																								127.482	173.394		127.482	173.394
23.0895																								128.242	173.595		128.242	173.595
38.0382																								129.273	173.96		129.273	173.96
44.7944																								130.201	174.271		130.201	174.271
52.4078																								130.329	175.008		130.329	175.008
41.9078																								130.89	175.341		130.89	175.341
41.6322																								131.091	175.931		131.091	175.931
28.4052																								131.446	176.74		131.446	176.74
30.9018																								131.667	177.303		131.667	177.303
46.9758																								132.097	178.182		132.097	178.182
48.5178																								132.144	178.452		132.144	178.452
20.2461																								132.242	179.736		132.242	179.736
38.4872																								133.358	181.234		133.358	181.234
41.6984																								133.661	181.646		133.661	181.646
49.9958																								134.393	181.896		134.393	181.896
16.4667																								134.982	182.631		134.982	182.631
17.8044																								135.59	182.793		135.59	182.793
26.4897																								135.817	183.437		135.817	183.437
47.124																								136.354	184.342		136.354	184.342
26.6828																								137.076	185.108		137.076	185.108
55.763																								137.939	185.352		137.939	185.352
60.6811																								139.083	186.271		139.083	186.271
55.9408																								139.493	187.425		139.493	187.425
41.5988																								139.906	188.234		139.906	188.234
63.2659																								140.247	189.031		140.247	189.031
30.5093																								141.089	189.093		141.089	189.093
36.6607																								141.75	189.825		141.75	189.825
30.5183																								142.466	191.622		142.466	191.622
45.0697																								143.488	191.942		143.488	191.942
44.6217																								144.4	192.18		144.4	192.18
42.6804																								145.522	193.058		145.522	193.058
42.9577																								146.314	194.495		146.314	194.495
32.5669																								146.883	195.525		146.883	195.525
37.0794																								146.989	196.236		146.989	196.236
38.4292																								147.036	196.913		147.036	196.913
45.4769																								147.857	198.433		147.857	198.433
14.5703																								149.341	199.543		149.341	199.543
47.1691																								150.045	199.678		150.045	199.678
48.5642																								151.11	200.203		151.11	200.203
37.5845																								152.598	201.016		152.598	201.016
39.9525																								152.781	201.784		152.781	201.784
25.8088																								153.352	203.043		153.352	203.043
39.3866																								153.715	203.849		153.715	203.849
30.377																								154.015	204.021		154.015	204.021
15.5433																								154.357	204.116		154.357	204.116
47.0563																								154.649	204.593		154.649	204.593
40.3625																								155.641	205.757		155.641	205.757
42.6698																								156.299	206.37		156.299	206.37
30.9433																								157.089	207.225		157.089	207.225
34.3869																								157.566	207.762		157.566	207.762
33.0083																								157.886	208.545		157.886	208.545
45.8208																								159.012	209.252		159.012	209.252
47.5503																								159.888	209.612		159.888	209.612
51.3356																								160.394	210.215		160.394	210.215
47.3832																								160.649	210.7		160.649	210.7
26.6692																								161.19	211.513		161.19	211.513
11.0757																								161.321	212.148		161.321	212.148
44.394																								161.493	213.499		161.493	213.499
40.9451																								161.59	214.574		161.59	214.574
34.393																								161.642	215.884		161.642	215.884
32.4035																								162.948	217.182		162.948	217.182
41.6834																								163.847	218.611		163.847	218.611
52.3386																								164.088	218.824		164.088	218.824
18.1259																								164.447	219.263		164.447	219.263
30.587																								164.694	219.564		164.694	219.564
33.6285																								165.322	220.685		165.322	220.685
42.0393																								165.475	222.752		165.475	222.752
25.8111																								165.916	223.373		165.916	223.373
27.4095																								166.213	224.053		166.213	224.053
40.0388																								166.372	224.859		166.372	224.859
32.956																								166.561	226.131		166.561	226.131
29.3239																								166.97	226.971		166.97	226.971
29.7481																								167.41	227.327		167.41	227.327
22.2263																								167.873	227.763		167.873	227.763
27.3855																								168.464	228.376		168.464	228.376
31.6938																								168.764	228.627		168.764	228.627
40.027																								169.123	229.085		169.123	229.085
33.1991																								169.839	229.247		169.839	229.247
34.4211																								171.447	229.287		171.447	229.287
65.032																								173.012	229.481		173.012	229.481
71.758																								173.458	229.971		173.458	229.971
60.4379																								174.261	230.476		174.261	230.476
54.3489																								174.504	230.865		174.504	230.865
46.0737																								174.877	231.624		174.877	231.624
34.8083																								175.024	232.227		175.024	232.227
41.862																								176.261	232.602		176.261	232.602
66.0512																								177.262	233.153		177.262	233.153
53.9153																								177.433	233.323		177.433	233.323
49.4604																								177.547	233.59		177.547	233.59
33.946																								177.845	234.275		177.845	234.275
38.3955																								178.629	235.922		178.629	235.922
46.6075																								179.3	239.503		179.3	239.503
31.235																								179.885	243.132		179.885	243.132
51.7313																								180.015	244.049		180.015	244.049
40.5148																								181.244	244.189		181.244	244.189
45.4209																								181.67	245.174		181.67	245.174
54.7721																								182.622	246.719		182.622	246.719
65.6153																								183.088	247.714		183.088	247.714
62.8136																								183.792	248.811		183.792	248.811
35.6917																								184.37	251.007		184.37	251.007
45.3545																								185.271	253.393		185.271	253.393
41.8045																								186.524	253.859		186.524	253.859
51.3033																								188.443	255.244		188.443	255.244
51.7149																								189.763	256.317		189.763	256.317
41.5972																								189.982	256.564		189.982	256.564
47.1127																								190.431	257.464		190.431	257.464
67.5938																								190.641	259.12		190.641	259.12
60.2972																								190.745	260.671		190.745	260.671
41.7399																								191.533	262.249		191.533	262.249
47.9718																								191.74	263.547		191.74	263.547
43.025																								192.261	265.05		192.261	265.05
61.4989																								193.216	267.282		193.216	267.282
38.1652																								195.646	268.81		195.646	268.81
53.5542																								196.893	270.05		196.893	270.05
30.6356																								196.937	276.249		196.937	276.249
40.4084																								197.543	283.045		197.543	283.045
27.6289																								200.807	284.117		200.807	284.117
24.1539																								202.288	285.686		202.288	285.686
20.088																								202.567	286.839		202.567	286.839
45.1394																								203.771	289.081		203.771	289.081
35.3008																								205.145	296.539		205.145	296.539
33.8666																								206.18	302.581		206.18	302.581
43.7868																								207.733	310.747		207.733	310.747
36.1159																								209.182	331.168		209.182	331.168
40.6095																								210.365	348.199		210.365	348.199
43.9325																								214.219	356.531		214.219	356.531
33.5063																								217.414	374.594		217.414	374.594
58.2218																								223.622	391.154		223.622	391.154
37.2341																								223.638	393.443		223.638	393.443
32.0038
70.0708
56.0875
26.3775
32.2242
47.2077
47.1302
47.5051
29.987
38.3002
59.016
41.0723
58.1591
67.1281
53.845
61.5379
38.8287
45.0063
66.4067
49.7312
53.3339
38.4076
26.3975
45.5437
68.2482
49.9783
49.3661
28.8809
37.7192
21.8983
52.5158
27.3609
52.1827
42.6711
79.8845
86.6928
91.1987
74.8601
63.2212
34.911
67.7421
60.4025
62.8056
74.4853
40.2082
47.519
55.0823
55.7489
30.0397
44.3231
58.8581
50.8828
46.588
52.4723
76.3279
76.2864
72.3866
54.064
80.8053
49.4604
56.868
59.511
51.3777
35.5654
84.7462
73.101
64.0757
46.9743
51.2421
66.0405
60.4359
49.4617
58.7258
36.7295
49.6343
55.6879
49.4723
49.9483
49.6255
48.8014
44.5397
47.8274
42.8886
61.2631
50.1294
44.7839
34.0815
34.7441
46.405
49.1825
53.1793
47.5694
33.3301
36.7295
56.7688
37.226
56.2334
37.6897
39.6103
52.2329
45.2117
50.8778
57.9163
48.799
59.2404
49.1175
46.3841
39.7598
51.6718
42.8678
43.0137
35.0047
47.9272
37.7878
41.2239
40.6464
50.8299
39.1759
31.4144
50.5776
55.6974
49.2362
47.029
73.5397
42.2915
37.4253
64.3397
61.8691
55.5045
49.0363
47.7479
53.0338
37.1791
52.4883
60.1127
51.2157
54.0422
30.8186
32.6411
48.0754
20.9862
67.2247
71.7872
60.1737

[truncated: 10 more sheets: Supplementary figure 3, Supplementary figure 4, Supplementary figure 5, Supplementary figure 6, Supplementary figure 7, Supplementary figure 8, Supplementary figure 9, Supplementary figure 10, Supplementary figure 11, Supplementary figure 12]
